# Supplementary material for: 1,1′-{2,2′-[1,4-Phenyl­enebis(methyl­ene)]bis­(­oxy)bis­(2,1-phenyl­ene)}diethanone
Source: Acta Crystallogr Sect E Struct Rep Online. 2011 Oct 22;67(Pt 11):o3016. doi: 10.1107/S1600536811042528 (PMC3247415; doi:10.1107/S1600536811042528)
Supplement: Supplementary file 1 [file e-67-o3016-sup1.cif]

##############################################################################
#                                                                            #
# This CIF contains the data in a paper accepted for publication in          #
# Acta Crystallographica Section E. It conforms to the requirements of       #
# Notes for Authors for Acta Crystallographica Section E, and has been       #
# peer reviewed under the auspices of the IUCr Commission on Journals.       #
#                                                                            #
# Full details of the Crystallographic Information File format               #
# are given in the paper "The Crystallographic Information File (CIF):       #
# a New Standard Archive File for Crystallography" by S. R. Hall, F. H.      #
# Allen and I. D. Brown [Acta Cryst. (1991), A47, 655-685].                  #
#                                                                            #
# The current version of the core CIF dictionary is obtainable from          #
# ftp://ftp.iucr.org/pub/cif_core.dic.                                       #
#                                                                            #
# Software is freely available for graphical display of the structure(s)     #
# in this CIF. For information consult the CIF software page                 #
# http://www.iucr.org/resources/cif/software.                                #
#                                                                            #
# This file may be used for bona fide research purposes within the           #
# scientific community so long as proper attribution is given to the journal # 
# article from which it was obtained.                                        #
#                                                                            #
##############################################################################
data_I
_audit_creation_method     SHELXL-97
_chemical_name_systematic
;
1-(2-{4-[(2-Acetylphenoxy)methyl]benzyloxy}phenyl)ethanone
;
_chemical_name_common
;
1,1'-{2,2'-[1,4-Phenylenebis(methylene)]bis(oxy)bis(2,1-phenylene)}diethanone
;
_chemical_formula_moiety     'C24 H22 O4'
_chemical_formula_sum     'C24 H22 O4'
_chemical_formula_iupac     'C24 H22 O4'
_chemical_formula_weight     374.42
_chemical_melting_point     ?
_symmetry_cell_setting     orthorhombic
_symmetry_space_group_name_H-M     'P b c a'
_symmetry_space_group_name_Hall     '-P 2ac 2ab'
loop_
    _symmetry_equiv_pos_as_xyz
    'x, y, z'
    '-x+1/2, -y, z+1/2'
    '-x, y+1/2, -z+1/2'
    'x+1/2, -y+1/2, -z'
    '-x, -y, -z'
    'x-1/2, y, -z-1/2'
    'x, -y-1/2, z-1/2'
    '-x-1/2, y-1/2, z'
_cell_length_a     6.84900(10)
_cell_length_b     15.0815(2)
_cell_length_c     17.8519(3)
_cell_angle_alpha     90.00
_cell_angle_beta     90.00
_cell_angle_gamma     90.00
_cell_volume     1843.98(5)
_cell_formula_units_Z     4
_cell_measurement_reflns_used     4755
_cell_measurement_theta_min     2.70
_cell_measurement_theta_max     30.53
_cell_measurement_temperature     100(2)
_exptl_crystal_description     block
_exptl_crystal_colour     colorless
_exptl_crystal_size_max     0.35
_exptl_crystal_size_mid     0.21
_exptl_crystal_size_min     0.16
_exptl_crystal_density_diffrn     1.349
_exptl_crystal_density_meas     ?
_exptl_crystal_density_method     'not measured'
_exptl_crystal_F_000     792
_exptl_absorpt_coefficient_mu     0.091
_exptl_absorpt_correction_type     multi-scan
_exptl_absorpt_process_details     '(SADABS; Sheldrick, 1996)'
_exptl_absorpt_correction_T_min     0.9688
_exptl_absorpt_correction_T_max     0.9856
_exptl_special_details     ?
_diffrn_ambient_temperature     100(2)
_diffrn_radiation_type     MoK\a
_diffrn_radiation_wavelength     0.71073
_diffrn_radiation_source     'fine-focus sealed tube'
_diffrn_radiation_monochromator     graphite
_diffrn_measurement_device_type     'Bruker APEXII CCD'
_diffrn_measurement_method     '\f and \w scans'
_diffrn_detector_area_resol_mean     ?
_diffrn_reflns_number     15454
_diffrn_reflns_av_R_equivalents     0.0290
_diffrn_reflns_av_sigmaI/netI     0.0162
_diffrn_reflns_theta_min     2.70
_diffrn_reflns_theta_max     27.00
_diffrn_reflns_theta_full     27.00
_diffrn_measured_fraction_theta_max     1.000
_diffrn_measured_fraction_theta_full     1.000
_diffrn_reflns_limit_h_min     -8
_diffrn_reflns_limit_h_max     8
_diffrn_reflns_limit_k_min     -19
_diffrn_reflns_limit_k_max     19
_diffrn_reflns_limit_l_min     -22
_diffrn_reflns_limit_l_max     22
_refine_special_details
;
Refinement of <i>F</i>^2^ against ALL reflections. The weighted <i>R</i>-factor
<i>wR</i> and goodness of fit <i>S</i> are based on <i>F</i>^2^, conventional
<i>R</i>-factors <i>R</i> are based on <i>F</i>, with <i>F</i> set to zero for
negative <i>F</i>^2^. The threshold expression of <i>F</i>^2^ >
\s(<i>F</i>^2^) is used only for calculating <i>R</i>-factors(gt) <i>etc</i>.
and is not relevant to the choice of reflections for refinement.
<i>R</i>-factors based on <i>F</i>^2^ are statistically about twice as large
as those based on <i>F</i>, and <i>R</i>- factors based on ALL data will be
even larger.
;
_reflns_number_total     2013
_reflns_number_gt     1728
_reflns_threshold_expression     I>2sigma(I)
_refine_ls_structure_factor_coef     Fsqd
_refine_ls_matrix_type     full
_refine_ls_R_factor_all     0.0428
_refine_ls_R_factor_gt     0.0350
_refine_ls_wR_factor_gt     0.0946
_refine_ls_wR_factor_ref     0.0999
_refine_ls_goodness_of_fit_ref     1.056
_refine_ls_restrained_S_all     1.056
_refine_ls_number_reflns     2013
_refine_ls_number_parameters     128
_refine_ls_number_restraints     0
_refine_ls_hydrogen_treatment     constr
_refine_ls_weighting_scheme     calc
_refine_ls_weighting_details
         'calc w=1/[\s^2^(Fo^2^)+(0.0539P)^2^+0.5451P] where P=(Fo^2^+2Fc^2^)/3'
_atom_sites_solution_hydrogens     geom
_atom_sites_solution_primary     direct
_atom_sites_solution_secondary     difmap
_refine_ls_shift/su_max     0.000
_refine_ls_shift/su_mean     0.000
_refine_diff_density_max     0.300
_refine_diff_density_min     -0.207
_refine_ls_extinction_method     none
_refine_ls_extinction_coef     ?
loop_
    _atom_type_symbol
    _atom_type_description
    _atom_type_scat_dispersion_real
    _atom_type_scat_dispersion_imag
    _atom_type_scat_source
    'C' 'C' 0.0033 0.0016
                         'International Tables Vol C Tables 4.2.6.8 and 6.1.1.4'
    'H' 'H' 0.0000 0.0000
                         'International Tables Vol C Tables 4.2.6.8 and 6.1.1.4'
    'O' 'O' 0.0106 0.0060
                         'International Tables Vol C Tables 4.2.6.8 and 6.1.1.4'
_computing_data_collection     'APEX2 (Bruker, 2007)'
_computing_cell_refinement     'SAINT (Bruker, 2007)'
_computing_data_reduction     'SAINT (Bruker, 2007)'
_computing_structure_solution     'SHELXS97 (Sheldrick, 2008)'
_computing_structure_refinement     'SHELXL97 (Sheldrick, 2008)'
_computing_molecular_graphics     'X-SEED (Barbour, 2001)'
_computing_publication_material
                 'SHELXL97 (Sheldrick, 2008) and <i>publCIF</i> (Westrip, 2010)'
loop_
    _atom_site_type_symbol
    _atom_site_label
    _atom_site_fract_x
    _atom_site_fract_y
    _atom_site_fract_z
    _atom_site_U_iso_or_equiv
    _atom_site_adp_type
    _atom_site_calc_flag
    _atom_site_refinement_flags
    _atom_site_occupancy
    _atom_site_symmetry_multiplicity
    _atom_site_disorder_assembly
    _atom_site_disorder_group
    O O1 0.04377(13) 0.42646(5) 0.16533(5) 0.0229(2) Uani d . 1 1 . .
    O O2 0.04118(12) 0.15272(5) 0.15468(4) 0.0159(2) Uani d . 1 1 . .
    C C1 0.07382(18) 0.31010(8) 0.07811(6) 0.0203(3) Uani d . 1 1 . .
    H H1A -0.0462 0.2780 0.0654 0.031 Uiso calc R 1 1 . .
    H H1B 0.1854 0.2696 0.0751 0.031 Uiso calc R 1 1 . .
    H H1C 0.0925 0.3591 0.0428 0.031 Uiso calc R 1 1 . .
    C C2 0.05802(16) 0.34623(7) 0.15636(6) 0.0165(3) Uani d . 1 1 . .
    C C3 0.05993(16) 0.28692(7) 0.22360(6) 0.0146(2) Uani d . 1 1 . .
    C C4 0.06897(16) 0.32882(8) 0.29338(6) 0.0171(3) Uani d . 1 1 . .
    H H4 0.0753 0.3917 0.2950 0.020 Uiso calc R 1 1 . .
    C C5 0.06905(17) 0.28253(8) 0.35995(7) 0.0187(3) Uani d . 1 1 . .
    H H5 0.0761 0.3130 0.4065 0.022 Uiso calc R 1 1 . .
    C C6 0.05866(16) 0.19058(8) 0.35781(6) 0.0177(3) Uani d . 1 1 . .
    H H6 0.0586 0.1579 0.4033 0.021 Uiso calc R 1 1 . .
    C C7 0.04836(16) 0.14611(7) 0.29006(6) 0.0160(2) Uani d . 1 1 . .
    H H7 0.0401 0.0832 0.2893 0.019 Uiso calc R 1 1 . .
    C C8 0.05005(15) 0.19348(7) 0.22261(6) 0.0140(2) Uani d . 1 1 . .
    C C9 0.02559(17) 0.05749(7) 0.15472(6) 0.0162(2) Uani d . 1 1 . .
    H H9A -0.0921 0.0387 0.1828 0.019 Uiso calc R 1 1 . .
    H H9B 0.1417 0.0308 0.1789 0.019 Uiso calc R 1 1 . .
    C C10 0.01168(16) 0.02795(7) 0.07449(6) 0.0152(2) Uani d . 1 1 . .
    C C11 0.17455(17) 0.03233(7) 0.02807(6) 0.0177(3) Uani d . 1 1 . .
    H H11 0.2946 0.0543 0.0472 0.021 Uiso calc R 1 1 . .
    C C12 0.16313(17) 0.00478(7) -0.04609(6) 0.0172(3) Uani d . 1 1 . .
    H H12 0.2750 0.0083 -0.0774 0.021 Uiso calc R 1 1 . .
loop_
    _atom_site_aniso_label
    _atom_site_aniso_U_11
    _atom_site_aniso_U_22
    _atom_site_aniso_U_33
    _atom_site_aniso_U_12
    _atom_site_aniso_U_13
    _atom_site_aniso_U_23
    O1 0.0305(5) 0.0127(4) 0.0254(4) 0.0002(3) -0.0012(4) 0.0010(3)
    O2 0.0239(4) 0.0099(4) 0.0138(4) -0.0011(3) -0.0001(3) -0.0015(3)
    C1 0.0278(6) 0.0157(5) 0.0176(6) -0.0019(4) -0.0012(5) 0.0030(4)
    C2 0.0145(5) 0.0141(5) 0.0210(6) -0.0010(4) -0.0013(4) 0.0016(4)
    C3 0.0131(5) 0.0136(5) 0.0171(6) 0.0001(4) -0.0001(4) -0.0005(4)
    C4 0.0172(5) 0.0133(5) 0.0207(6) 0.0000(4) -0.0002(4) -0.0032(4)
    C5 0.0186(6) 0.0213(6) 0.0162(6) -0.0008(4) -0.0001(4) -0.0056(4)
    C6 0.0174(5) 0.0208(6) 0.0150(6) -0.0007(4) 0.0002(4) 0.0019(4)
    C7 0.0165(5) 0.0134(5) 0.0182(6) -0.0001(4) -0.0005(4) 0.0000(4)
    C8 0.0127(5) 0.0147(5) 0.0147(5) 0.0003(4) -0.0004(4) -0.0022(4)
    C9 0.0229(6) 0.0097(5) 0.0159(5) 0.0000(4) -0.0001(4) -0.0002(4)
    C10 0.0220(6) 0.0082(5) 0.0153(5) 0.0018(4) -0.0010(4) -0.0005(4)
    C11 0.0177(6) 0.0150(5) 0.0204(6) -0.0019(4) -0.0020(4) -0.0019(4)
    C12 0.0191(6) 0.0134(5) 0.0193(6) -0.0001(4) 0.0028(4) -0.0008(4)
_geom_special_details
;
All e.s.d.'s (except the e.s.d. in the dihedral angle between two l.s. planes)
are estimated using the full covariance matrix. The cell e.s.d.'s are taken
into account individually in the estimation of e.s.d.'s in distances, angles
and torsion angles; correlations between e.s.d.'s in cell parameters are only
used when they are defined by crystal symmetry. An approximate (isotropic)
treatment of cell e.s.d.'s is used for estimating e.s.d.'s involving l.s.
planes.
;
loop_
    _geom_bond_atom_site_label_1
    _geom_bond_atom_site_label_2
    _geom_bond_site_symmetry_2
    _geom_bond_distance
    _geom_bond_publ_flag
    O1 C2 . 1.2246(13) ?
    O2 C8 . 1.3609(13) ?
    O2 C9 . 1.4401(12) ?
    C1 C2 . 1.5033(15) ?
    C1 H1A . 0.9800 ?
    C1 H1B . 0.9800 ?
    C1 H1C . 0.9800 ?
    C2 C3 . 1.4970(15) ?
    C3 C4 . 1.3982(15) ?
    C3 C8 . 1.4109(15) ?
    C4 C5 . 1.3783(16) ?
    C4 H4 . 0.9500 ?
    C5 C6 . 1.3892(16) ?
    C5 H5 . 0.9500 ?
    C6 C7 . 1.3846(15) ?
    C6 H6 . 0.9500 ?
    C7 C8 . 1.4002(15) ?
    C7 H7 . 0.9500 ?
    C9 C10 . 1.5029(15) ?
    C9 H9A . 0.9900 ?
    C9 H9B . 0.9900 ?
    C10 C12 5 1.3907(16) ?
    C10 C11 . 1.3912(16) ?
    C11 C12 . 1.3897(16) ?
    C11 H11 . 0.9500 ?
    C12 C10 5 1.3908(16) ?
    C12 H12 . 0.9500 ?
loop_
    _geom_angle_atom_site_label_1
    _geom_angle_atom_site_label_2
    _geom_angle_atom_site_label_3
    _geom_angle_site_symmetry_1
    _geom_angle_site_symmetry_3
    _geom_angle
    _geom_angle_publ_flag
    C8 O2 C9 . . 116.96(8) ?
    C2 C1 H1A . . 109.5 ?
    C2 C1 H1B . . 109.5 ?
    H1A C1 H1B . . 109.5 ?
    C2 C1 H1C . . 109.5 ?
    H1A C1 H1C . . 109.5 ?
    H1B C1 H1C . . 109.5 ?
    O1 C2 C3 . . 119.09(10) ?
    O1 C2 C1 . . 119.05(10) ?
    C3 C2 C1 . . 121.86(9) ?
    C4 C3 C8 . . 117.69(10) ?
    C4 C3 C2 . . 116.40(10) ?
    C8 C3 C2 . . 125.90(10) ?
    C5 C4 C3 . . 122.64(10) ?
    C5 C4 H4 . . 118.7 ?
    C3 C4 H4 . . 118.7 ?
    C4 C5 C6 . . 118.80(10) ?
    C4 C5 H5 . . 120.6 ?
    C6 C5 H5 . . 120.6 ?
    C7 C6 C5 . . 120.68(10) ?
    C7 C6 H6 . . 119.7 ?
    C5 C6 H6 . . 119.7 ?
    C6 C7 C8 . . 120.24(10) ?
    C6 C7 H7 . . 119.9 ?
    C8 C7 H7 . . 119.9 ?
    O2 C8 C7 . . 122.38(9) ?
    O2 C8 C3 . . 117.68(9) ?
    C7 C8 C3 . . 119.95(9) ?
    O2 C9 C10 . . 107.45(8) ?
    O2 C9 H9A . . 110.2 ?
    C10 C9 H9A . . 110.2 ?
    O2 C9 H9B . . 110.2 ?
    C10 C9 H9B . . 110.2 ?
    H9A C9 H9B . . 108.5 ?
    C12 C10 C11 5 . 119.34(10) ?
    C12 C10 C9 5 . 120.48(10) ?
    C11 C10 C9 . . 120.18(10) ?
    C12 C11 C10 . . 120.54(11) ?
    C12 C11 H11 . . 119.7 ?
    C10 C11 H11 . . 119.7 ?
    C11 C12 C10 . 5 120.12(11) ?
    C11 C12 H12 . . 119.9 ?
    C10 C12 H12 5 . 119.9 ?
loop_
    _geom_hbond_atom_site_label_D
    _geom_hbond_atom_site_label_H
    _geom_hbond_atom_site_label_A
    _geom_hbond_site_symmetry_A
    _geom_hbond_distance_DH
    _geom_hbond_distance_HA
    _geom_hbond_distance_DA
    _geom_hbond_angle_DHA
    C7 H7 O1 3_545 0.95 2.56 3.4649(14) 158.3
loop_
    _iucr_refine_instructions_details
;
TITL sad
CELL 0.71073   6.8490  15.0815  17.8519  90.000  90.000  90.000
ZERR    4.00   0.0001   0.0002   0.0003   0.000   0.000   0.000
LATT 1
SYMM 0.5-X, -Y, 0.5+Z
SYMM -X, 0.5+Y, 0.5-Z
SYMM 0.5+X, 0.5-Y, -Z
SFAC C  H  O
UNIT 96  88  16
L.S. 12
BOND $H
ACTA
OMIT -2 54
eqiv $1 -x,-1/2+y,1/2-z
htab C7 O1_$1
SIZE 0.35 0.21 0.16
TEMP -173
WGHT    0.053900    0.545100
FVAR       0.10011
O1    3    0.043773    0.426465    0.165335    11.00000    0.03053    0.01267 =
         0.02535    0.00096   -0.00117    0.00015
O2    3    0.041183    0.152717    0.154683    11.00000    0.02388    0.00989 =
         0.01380   -0.00145   -0.00014   -0.00111
C1    1    0.073818    0.310100    0.078108    11.00000    0.02778    0.01569 =
         0.01756    0.00304   -0.00120   -0.00188
AFIX 137
H1A   2   -0.046163    0.278040    0.065414    11.00000   -1.50000
H1B   2    0.185382    0.269569    0.075087    11.00000   -1.50000
H1C   2    0.092535    0.359138    0.042813    11.00000   -1.50000
AFIX   0
C2    1    0.058019    0.346227    0.156358    11.00000    0.01445    0.01414 =
         0.02100    0.00162   -0.00128   -0.00100
C3    1    0.059926    0.286916    0.223597    11.00000    0.01309    0.01356 =
         0.01705   -0.00047   -0.00008    0.00008
C4    1    0.068965    0.328819    0.293377    11.00000    0.01721    0.01331 =
         0.02065   -0.00316   -0.00020    0.00002
AFIX  43
H4    2    0.075305    0.391716    0.294966    11.00000   -1.20000
AFIX   0
C5    1    0.069047    0.282533    0.359953    11.00000    0.01855    0.02132 =
         0.01624   -0.00561   -0.00012   -0.00075
AFIX  43
H5    2    0.076082    0.312966    0.406467    11.00000   -1.20000
AFIX   0
C6    1    0.058658    0.190577    0.357805    11.00000    0.01737    0.02075 =
         0.01503    0.00192    0.00023   -0.00068
AFIX  43
H6    2    0.058618    0.157863    0.403282    11.00000   -1.20000
AFIX   0
C7    1    0.048359    0.146115    0.290062    11.00000    0.01655    0.01340 =
         0.01817   -0.00004   -0.00045   -0.00013
AFIX  43
H7    2    0.040118    0.083241    0.289346    11.00000   -1.20000
AFIX   0
C8    1    0.050046    0.193479    0.222608    11.00000    0.01266    0.01473 =
         0.01474   -0.00218   -0.00045    0.00026
C9    1    0.025587    0.057492    0.154718    11.00000    0.02292    0.00971 =
         0.01594   -0.00017   -0.00013    0.00001
AFIX  23
H9A   2   -0.092063    0.038727    0.182766    11.00000   -1.20000
H9B   2    0.141696    0.030830    0.178878    11.00000   -1.20000
AFIX   0
C10   1    0.011681    0.027949    0.074490    11.00000    0.02204    0.00820 =
         0.01528   -0.00046   -0.00099    0.00182
C11   1    0.174551    0.032331    0.028068    11.00000    0.01766    0.01498 =
         0.02039   -0.00194   -0.00204   -0.00190
AFIX  43
H11   2    0.294551    0.054340    0.047216    11.00000   -1.20000
AFIX   0
C12   1    0.163134    0.004776   -0.046089    11.00000    0.01909    0.01335 =
         0.01929   -0.00080    0.00279   -0.00006
AFIX  43
H12   2    0.274951    0.008298   -0.077437    11.00000   -1.20000
HKLF 4
REM  sad in Pbca
REM R1 =  0.0350 for   1728 Fo > 4sig(Fo)  and  0.0428 for all   2013 data
REM    128 parameters refined using      0 restraints
END
WGHT      0.0535      0.5506
REM Highest difference peak  0.300,  deepest hole -0.207,  1-sigma level  0.042
Q1    1   0.0206  0.0404  0.1123  11.00000  0.05    0.30
Q2    1   0.0634  0.3139  0.1905  11.00000  0.05    0.27
Q3    1   0.0319  0.2469  0.2201  11.00000  0.05    0.24
Q4    1   0.0871  0.2448  0.2211  11.00000  0.05    0.23
;
data_global
_journal_date_recd_electronic     2011-10-10
_journal_date_accepted     2011-10-13
_journal_name_full     'Acta Crystallographica, Section E'
_journal_year     2011
_journal_volume     67
_journal_issue     11
_journal_page_first     o3016
_journal_page_last     o3016
_journal_paper_category     QO
_journal_coeditor_code     IS2792
_publ_contact_author_name     'Hamid Khaledi'
_publ_contact_author_address
;
Department of Chemistry, University of Malaya, 50603 Kuala Lumpur, Malaysia
;
_publ_contact_author_email     'khaledi@siswa.um.edu.my'
_publ_contact_author_fax     '603-79674193'
_publ_contact_author_phone     '603-79674246'
_publ_section_title
;
1,1'-{2,2'-[1,4-Phenylenebis(methylene)]bis(oxy)bis(2,1-phenylene)}diethanone
;
loop_
    _publ_author_name
    _publ_author_footnote
    _publ_author_address
    'Al-Mohammed, Nassir N. N.' .
;
Department of Chemistry, University of Malaya, 50603 Kuala Lumpur, Malaysia
;
    'Alias, Yatimah' .
;
Department of Chemistry, University of Malaya, 50603 Kuala Lumpur, Malaysia
;
    'Abdullah, Zanariah' .
;
Department of Chemistry, University of Malaya, 50603 Kuala Lumpur, Malaysia
;
    'Khaledi, Hamid' .
;
Department of Chemistry, University of Malaya, 50603 Kuala Lumpur, Malaysia
;
