# Supplementary material for: 1,1′-{2,2′-[1,4-Phenyl­enebis(methyl­ene)]bis­(­oxy)bis­(2,1-phenyl­ene)}diethanone
Source: Acta Crystallogr Sect E Struct Rep Online. 2011 Oct 22;67(Pt 11):o3016. doi: 10.1107/S1600536811042528 (PMC3247415; doi:10.1107/S1600536811042528)
Supplement: Supplementary file 2 [file e-67-o3016-Isup2.hkl]

# 
# h,k,l, Fc-squared, Fo-squared, sigma(Fo-squared) and status flag 
# 
data_I
_shelx_title ' sad in Pbca' 
_shelx_refln_list_code          4 
_shelx_F_calc_maximum      321.01 
_exptl_crystal_F_000       792.00 
_reflns_d_resolution_high  0.7828 
 
loop_ 
 _symmetry_equiv_pos_as_xyz 
 'x, y, z' 
 '-x+1/2, -y, z+1/2' 
 '-x, y+1/2, -z+1/2' 
 'x+1/2, -y+1/2, -z' 
 '-x, -y, -z' 
 'x-1/2, y, -z-1/2' 
 'x, -y-1/2, z-1/2' 
 '-x-1/2, y-1/2, z' 
 
_cell_length_a     6.8490 
_cell_length_b    15.0815 
_cell_length_c    17.8519 
_cell_angle_alpha  90.000 
_cell_angle_beta   90.000 
_cell_angle_gamma  90.000 
 
_shelx_F_squared_multiplier     1.000 
 
loop_ 
 _refln_index_h 
 _refln_index_k 
 _refln_index_l 
 _refln_F_squared_calc 
 _refln_F_squared_meas 
 _refln_F_squared_sigma 
 _refln_observed_status 
   2   0   0   103048.77    98469.49   1599.99 o 
   4   0   0     2183.10     2098.52     31.38 o 
   6   0   0      521.55      499.32     30.43 o 
   8   0   0     4612.76     4117.32    100.28 o 
   2   1   0    50750.30    49618.72    393.38 o 
   4   1   0    26734.96    27368.46    228.90 o 
   6   1   0     6690.64     6520.77     65.79 o 
   8   1   0      325.84      358.54     13.21 o 
   0   2   0     2144.30     1908.16     28.67 o 
   2   2   0     9318.36     9157.79     57.01 o 
   4   2   0      130.51      116.16      8.09 o 
   6   2   0     4943.40     4771.07     51.53 o 
   8   2   0     1253.27     1098.14     22.44 o 
   2   3   0       49.68       44.56      1.87 o 
   4   3   0        9.64       13.10      1.54 o 
   6   3   0      145.22      151.12      7.27 o 
   8   3   0      443.50      457.34     12.96 o 
   0   4   0      757.63      870.43      9.51 o 
   2   4   0     3918.52     3696.88     23.34 o 
   4   4   0      298.20      326.79      7.83 o 
   6   4   0      636.12      631.62     12.69 o 
   8   4   0       22.52       22.99      7.30 o 
   2   5   0      602.35      585.61      6.68 o 
   4   5   0     2827.98     2823.61     32.20 o 
   6   5   0      236.49      235.73      9.24 o 
   8   5   0       30.80       45.41      5.90 o 
   0   6   0    19425.75    20405.72    155.11 o 
   2   6   0     1999.15     2103.64     16.79 o 
   4   6   0       25.09       33.54      2.19 o 
   6   6   0       68.49       70.88      5.40 o 
   8   6   0      730.31      746.35     16.16 o 
   2   7   0     7121.14     7614.20     54.84 o 
   4   7   0     2849.32     2997.54     20.71 o 
   6   7   0     1693.84     1690.97     22.24 o 
   8   7   0      304.11      316.77     11.16 o 
   0   8   0     7927.30     8856.47     72.62 o 
   2   8   0     6360.83     6785.59     51.76 o 
   4   8   0      326.96      344.22      5.60 o 
   6   8   0      744.96      736.59     13.97 o 
   2   9   0      125.21      137.95      4.56 o 
   4   9   0     1732.81     1750.74     14.76 o 
   6   9   0       53.68       62.30      5.61 o 
   0  10   0      319.46      331.42      6.46 o 
   2  10   0      718.40      739.33     10.61 o 
   4  10   0      659.46      644.51      8.35 o 
   6  10   0      142.04      137.16      7.71 o 
   2  11   0        0.81       -0.01      3.10 o 
   4  11   0      779.09      774.17      9.50 o 
   6  11   0      191.34      184.43      9.07 o 
   0  12   0       10.02       11.86      2.40 o 
   2  12   0        0.25        2.22      1.79 o 
   4  12   0        6.89        5.62      2.31 o 
   6  12   0        0.00        3.98      5.17 o 
   2  13   0       18.78        7.06      3.34 o 
   4  13   0      687.44      640.84     13.49 o 
   6  13   0      220.14      217.59     13.19 o 
   0  14   0     1333.22     1147.82     27.86 o 
   2  14   0      832.92      742.43     15.44 o 
   4  14   0       59.29       53.79      5.78 o 
   6  14   0       65.24       91.52     11.22 o 
   2  15   0      455.18      423.57     11.96 o 
   4  15   0      360.53      356.55     11.55 o 
   0  16   0      280.13      258.12     17.46 o 
   2  16   0      143.71      133.62      9.07 o 
   4  16   0       54.14       40.40      6.60 o 
   2  17   0       15.16       11.98      4.45 o 
   4  17   0        4.03        8.41      5.75 o 
   0  18   0      191.82      183.52     15.16 o 
   2  18   0      138.41      144.52      9.46 o 
   1   1   1     3328.26     3122.27     22.00 o 
   2   1   1      212.57      226.64      4.85 o 
   3   1   1      538.85      545.98      4.86 o 
   4   1   1       10.01       25.25      4.36 o 
   5   1   1      921.71      875.20      9.57 o 
   6   1   1       77.29       88.82      4.29 o 
   7   1   1      492.49      463.38      8.22 o 
   8   1   1      134.13      129.61      7.08 o 
   0   2   1      306.58      285.84      3.37 o 
   1   2   1        7.18        9.96      0.64 o 
   2   2   1      460.08      427.05      3.32 o 
   3   2   1      537.82      531.93      4.55 o 
   4   2   1      689.78      691.28      6.36 o 
   5   2   1      156.86      166.43      4.36 o 
   6   2   1      411.59      423.38      7.92 o 
   7   2   1       23.09       20.51      3.06 o 
   8   2   1       49.40       51.52      4.42 o 
   1   3   1     8969.74     8615.65     41.56 o 
   2   3   1       91.46       90.77      1.59 o 
   3   3   1      361.79      351.38      3.30 o 
   4   3   1        4.18       -0.95      0.95 o 
   5   3   1      167.16      166.98      4.07 o 
   6   3   1      124.04      125.70      5.16 o 
   7   3   1       26.25       20.86      2.74 o 
   8   3   1      274.74      258.98      8.06 o 
   0   4   1      556.65      484.43      4.37 o 
   1   4   1     1673.40     1614.35      8.58 o 
   2   4   1       56.35       54.79      1.49 o 
   3   4   1       23.86       36.00      1.34 o 
   4   4   1      260.49      258.37      5.26 o 
   5   4   1        8.89        8.17      1.74 o 
   6   4   1       64.62       62.30      4.86 o 
   7   4   1       89.89       92.67      4.90 o 
   8   4   1        0.25       -2.88      2.88 o 
   1   5   1     1001.41     1097.07      6.95 o 
   2   5   1      212.46      226.13      2.70 o 
   3   5   1      220.60      230.34      2.90 o 
   4   5   1        6.77       14.56      1.29 o 
   5   5   1      354.91      340.63      5.38 o 
   6   5   1       45.12       42.32      3.44 o 
   7   5   1      181.39      179.93      6.38 o 
   8   5   1      105.14      101.26      5.67 o 
   0   6   1      428.86      495.13      4.61 o 
   1   6   1      736.36      771.21      5.52 o 
   2   6   1      198.06      205.22      2.94 o 
   3   6   1       21.09       18.09      1.15 o 
   4   6   1       47.89       51.82      1.93 o 
   5   6   1       68.80       71.82      3.16 o 
   6   6   1      327.78      339.64      7.12 o 
   7   6   1      171.14      183.96      6.93 o 
   8   6   1      141.70      159.47      6.45 o 
   1   7   1     1129.34     1132.98      7.61 o 
   2   7   1      997.34     1089.20      8.27 o 
   3   7   1       45.96       58.17      1.86 o 
   4   7   1     1312.56     1328.03      8.44 o 
   5   7   1      117.80      120.61      3.94 o 
   6   7   1      384.17      364.20      8.01 o 
   7   7   1       38.77       42.32      4.23 o 
   8   7   1        8.35       12.43      3.34 o 
   0   8   1     6476.40     7327.52     41.72 o 
   1   8   1      638.71      653.52      4.99 o 
   2   8   1     2673.94     2867.61     17.51 o 
   3   8   1        0.48       -0.21      0.95 o 
   4   8   1      356.89      358.22      4.11 o 
   5   8   1       20.40       20.87      2.17 o 
   6   8   1        6.98       11.26      2.45 o 
   7   8   1      277.84      303.19      7.11 o 
   1   9   1       60.81       63.19      1.81 o 
   2   9   1      229.46      252.18      3.90 o 
   3   9   1      184.26      195.88      3.26 o 
   4   9   1      132.09      138.95      2.99 o 
   5   9   1       50.98       54.52      2.85 o 
   6   9   1      165.22      171.63      5.57 o 
   7   9   1       24.01       32.10      3.43 o 
   0  10   1      125.18      130.34      2.96 o 
   1  10   1      636.60      681.62      5.56 o 
   2  10   1       44.48       43.92      2.43 o 
   3  10   1      315.54      330.31      4.48 o 
   4  10   1        4.23        3.71      1.30 o 
   5  10   1       32.50       36.46      2.62 o 
   6  10   1        9.69       14.28      2.82 o 
   7  10   1      165.09      165.77      6.26 o 
   1  11   1      621.98      662.42      5.67 o 
   2  11   1       47.95       53.90      2.43 o 
   3  11   1      334.51      335.78      5.11 o 
   4  11   1        0.10       -0.73      1.30 o 
   5  11   1        0.16        0.98      1.78 o 
   6  11   1        6.92        8.24      2.64 o 
   7  11   1       44.22       43.28      4.71 o 
   0  12   1       65.51       37.54      2.88 o 
   1  12   1       41.89       49.47      2.49 o 
   2  12   1       18.27       12.96      1.88 o 
   3  12   1      130.37      127.44      4.43 o 
   4  12   1        4.41        1.46      1.58 o 
   5  12   1      172.70      173.63      5.20 o 
   6  12   1       49.43       51.63      4.24 o 
   1  13   1        0.07        0.77      2.09 o 
   2  13   1      300.56      279.44      6.38 o 
   3  13   1       30.66       32.88      2.94 o 
   4  13   1      196.14      211.61      5.29 o 
   5  13   1      139.15      144.39      5.71 o 
   6  13   1      154.98      173.99      8.56 o 
   0  14   1      504.12      424.48     11.72 o 
   1  14   1      120.36      122.65      5.31 o 
   2  14   1      217.52      190.49      5.68 o 
   3  14   1       90.76       92.94      4.60 o 
   4  14   1        4.69        3.97      2.56 o 
   5  14   1        2.25        4.10      3.44 o 
   1  15   1      448.26      427.70      8.46 o 
   2  15   1       29.40       26.85      3.38 o 
   3  15   1       99.68      103.68      5.03 o 
   4  15   1      233.98      217.13      7.19 o 
   5  15   1       10.96       13.03      3.92 o 
   0  16   1       32.86        8.52      4.10 o 
   1  16   1        3.15        4.57      2.60 o 
   2  16   1       29.55       14.43      3.15 o 
   3  16   1      106.41       89.17      4.87 o 
   4  16   1        0.02        1.32      3.64 o 
   1  17   1       10.92       19.78      3.42 o 
   2  17   1       68.31       61.87      5.00 o 
   3  17   1       11.54       15.82      3.17 o 
   4  17   1       12.26        6.04      3.46 o 
   0  18   1      125.66       90.50      7.96 o 
   1  18   1        6.79       11.98      3.25 o 
   2  18   1       44.75       37.18      4.29 o 
   3  18   1       30.47       48.70      4.42 o 
   1  19   1       83.96      115.11      6.46 o 
   1   0   2      341.04      326.50      5.73 o 
   2   0   2    26894.71    26280.97    225.79 o 
   3   0   2     1418.35     1523.49     16.05 o 
   4   0   2      903.23      943.15     12.79 o 
   5   0   2     1359.28     1388.22     18.66 o 
   6   0   2     1990.91     1970.93     24.39 o 
   7   0   2      691.75      719.83     14.65 o 
   8   0   2      768.57      670.37     15.24 o 
   1   1   2     3574.28     3457.75     16.13 o 
   2   1   2     5853.72     5837.44     30.31 o 
   3   1   2      897.18      899.80      7.25 o 
   4   1   2     6200.42     6474.34     35.44 o 
   5   1   2      244.09      243.30      5.26 o 
   6   1   2     1820.33     1780.64     17.01 o 
   7   1   2       22.75       18.47      2.72 o 
   8   1   2      156.76      138.46      7.80 o 
   0   2   2    23743.83    23098.22    154.44 o 
   1   2   2       69.66       71.76      1.37 o 
   2   2   2      372.51      415.50      4.52 o 
   3   2   2     1036.09     1031.49     10.68 o 
   4   2   2        0.77        4.55      2.30 o 
   5   2   2      569.65      577.97      7.65 o 
   6   2   2       66.42       66.86      3.80 o 
   7   2   2       99.60       96.45      4.70 o 
   8   2   2      504.58      477.62     11.31 o 
   1   3   2    12938.25    12903.21     58.24 o 
   2   3   2      114.10      131.64      1.88 o 
   3   3   2     2404.28     2436.00     12.95 o 
   4   3   2       53.74       43.39      2.82 o 
   5   3   2      112.75      115.43      4.06 o 
   6   3   2        0.04       -1.65      2.02 o 
   7   3   2        8.94        8.55      2.58 o 
   8   3   2        0.13       -2.48      2.63 o 
   0   4   2    12651.28    12507.69     85.79 o 
   1   4   2      587.75      566.98      4.82 o 
   2   4   2      266.09      251.54      2.80 o 
   3   4   2      860.13      850.65      5.75 o 
   4   4   2       45.94       34.07      1.73 o 
   5   4   2      258.44      278.42      4.85 o 
   6   4   2      300.80      308.66      6.21 o 
   7   4   2       48.91       56.74      4.11 o 
   8   4   2       65.82       70.01      4.93 o 
   1   5   2     1014.51     1087.70      7.06 o 
   2   5   2     1229.25     1261.22      7.96 o 
   3   5   2      178.59      205.96      2.78 o 
   4   5   2       66.20       85.74      2.46 o 
   5   5   2      295.68      295.99      5.38 o 
   6   5   2      231.11      240.28      6.03 o 
   7   5   2      145.60      146.43      5.97 o 
   8   5   2       85.25       99.12      5.94 o 
   0   6   2       38.72       42.79      2.25 o 
   1   6   2      149.55      143.89      2.31 o 
   2   6   2      624.37      670.15      5.69 o 
   3   6   2       13.08       17.55      1.26 o 
   4   6   2       33.22       42.79      1.78 o 
   5   6   2       18.88       20.99      2.38 o 
   6   6   2      486.27      498.61      8.71 o 
   7   6   2       15.66       12.61      3.01 o 
   8   6   2      103.64       96.33      7.71 o 
   1   7   2     2074.14     2212.51     12.81 o 
   2   7   2        2.06        3.71      0.99 o 
   3   7   2      449.23      467.84      4.53 o 
   4   7   2     1049.30     1123.49      8.15 o 
   5   7   2      174.52      176.43      4.36 o 
   6   7   2      155.13      151.29      5.56 o 
   7   7   2       38.45       36.28      3.52 o 
   8   7   2        0.42        2.48      2.98 o 
   0   8   2     3211.20     3634.56     22.34 o 
   1   8   2      313.81      315.79      3.60 o 
   2   8   2      545.41      612.05      6.04 o 
   3   8   2      159.11      164.44      2.88 o 
   4   8   2       26.19       23.95      1.63 o 
   5   8   2       52.01       61.37      2.85 o 
   6   8   2       17.13       13.23      2.62 o 
   7   8   2      137.85      155.21      5.93 o 
   1   9   2      408.39      476.23      4.31 o 
   2   9   2      513.86      579.27      5.86 o 
   3   9   2       55.23       65.53      2.30 o 
   4   9   2        2.84        1.19      1.23 o 
   5   9   2       62.49       59.03      2.93 o 
   6   9   2      112.88      121.79      4.93 o 
   7   9   2        2.32        0.07      2.66 o 
   0  10   2      389.82      366.54      4.60 o 
   1  10   2      515.41      519.08      4.75 o 
   2  10   2       74.35       65.72      2.53 o 
   3  10   2      552.83      568.28      6.06 o 
   4  10   2        0.02       -0.59      1.25 o 
   5  10   2      332.99      333.86      5.53 o 
   6  10   2       12.03       10.11      2.73 o 
   7  10   2      406.25      411.27      9.09 o 
   1  11   2     1405.95     1363.38      9.53 o 
   2  11   2      467.73      461.96      5.41 o 
   3  11   2      505.10      486.71      6.03 o 
   4  11   2       11.66       10.44      1.68 o 
   5  11   2        0.02       -1.73      1.73 o 
   6  11   2      113.08      115.25      5.63 o 
   7  11   2       83.05       84.02      6.01 o 
   0  12   2       62.21       68.47      3.78 o 
   1  12   2       14.40       12.29      1.61 o 
   2  12   2       43.66       48.71      2.75 o 
   3  12   2      172.88      185.22      4.81 o 
   4  12   2       24.09       25.70      2.46 o 
   5  12   2      282.50      300.97      6.04 o 
   6  12   2        0.49        1.95      2.89 o 
   1  13   2       69.74       65.89      2.83 o 
   2  13   2      253.32      233.66      4.98 o 
   3  13   2       25.61       22.03      2.28 o 
   4  13   2       50.07       52.46      3.32 o 
   5  13   2        0.21        1.59      2.79 o 
   6  13   2      201.86      200.14      9.89 o 
   0  14   2     1144.70     1053.57     18.58 o 
   1  14   2        5.18        6.56      2.49 o 
   2  14   2      659.09      616.30      9.90 o 
   3  14   2      199.87      196.09      5.77 o 
   4  14   2      187.73      191.47      6.54 o 
   5  14   2      394.39      398.43     11.11 o 
   1  15   2      252.89      220.80      6.39 o 
   2  15   2      105.72       93.12      5.05 o 
   3  15   2      169.67      169.21      5.92 o 
   4  15   2      447.09      423.29     11.16 o 
   5  15   2       13.56       17.97      3.98 o 
   0  16   2       29.58       23.98      4.95 o 
   1  16   2       42.50       45.97      4.08 o 
   2  16   2        8.55        8.74      2.86 o 
   3  16   2        0.01        2.60      2.59 o 
   4  16   2       72.49       71.80      5.80 o 
   1  17   2       21.53       16.92      3.43 o 
   2  17   2       43.01       38.92      4.08 o 
   3  17   2       10.91       14.52      3.18 o 
   4  17   2       17.08       15.04      4.66 o 
   0  18   2       67.38       75.79      7.55 o 
   1  18   2       91.17       91.20      7.20 o 
   2  18   2       20.56       22.89      3.74 o 
   3  18   2       53.57       55.59      4.65 o 
   1  19   2       60.23       64.69      5.25 o 
   1   1   3      878.25      980.33      5.29 o 
   2   1   3      154.85      144.37      2.07 o 
   3   1   3      586.47      617.11      5.20 o 
   4   1   3        9.69        9.70      1.52 o 
   5   1   3       73.42       59.23      2.82 o 
   6   1   3       20.62       16.68      2.49 o 
   7   1   3        5.41        1.85      2.40 o 
   8   1   3        0.17       -2.63      2.63 o 
   0   2   3      132.14      101.88      1.61 o 
   1   2   3      289.08      281.08      2.49 o 
   2   2   3       70.65       60.35      2.25 o 
   3   2   3       37.65       58.06      1.74 o 
   4   2   3       29.19       26.11      1.53 o 
   5   2   3       21.71       24.93      2.47 o 
   6   2   3       70.20       61.43      4.14 o 
   7   2   3       54.64       41.53      4.34 o 
   8   2   3       22.61       23.30      3.63 o 
   1   3   3     1135.87     1187.47      7.34 o 
   2   3   3      141.52      139.73      2.22 o 
   3   3   3      364.52      410.66      3.90 o 
   4   3   3      348.65      355.35      5.83 o 
   5   3   3      101.15      100.32      3.82 o 
   6   3   3      161.65      158.16      4.80 o 
   7   3   3       34.11       28.32      3.43 o 
   8   3   3        8.90        6.06      2.81 o 
   0   4   3     4377.62     4270.18     35.36 o 
   1   4   3     1295.22     1274.09      9.24 o 
   2   4   3      660.45      690.64      5.66 o 
   3   4   3      473.90      446.31      4.39 o 
   4   4   3      103.48      115.67      2.80 o 
   5   4   3       45.21       36.97      2.67 o 
   6   4   3       43.28       44.13      3.07 o 
   7   4   3       48.13       57.27      4.20 o 
   8   4   3        0.06       -1.72      2.83 o 
   1   5   3      477.90      445.26      4.38 o 
   2   5   3      302.69      300.69      3.49 o 
   3   5   3      932.33      944.99      6.86 o 
   4   5   3        9.28        7.65      1.22 o 
   5   5   3      120.85      126.00      3.82 o 
   6   5   3       23.80       21.18      2.85 o 
   7   5   3      104.53      100.21      5.16 o 
   8   5   3        1.39        0.78      2.98 o 
   0   6   3      417.77      493.25      6.93 o 
   1   6   3      324.48      336.56      3.41 o 
   2   6   3      157.41      195.84      2.88 o 
   3   6   3       42.27       37.81      1.76 o 
   4   6   3      249.68      262.87      3.95 o 
   5   6   3      127.37      134.63      3.96 o 
   6   6   3      186.47      178.97      5.82 o 
   7   6   3       26.49       31.74      3.61 o 
   8   6   3        0.91        2.93      3.12 o 
   1   7   3       43.90       42.84      1.54 o 
   2   7   3       45.91       55.73      2.10 o 
   3   7   3      444.44      460.68      5.06 o 
   4   7   3       16.66       11.59      1.44 o 
   5   7   3        1.83        1.18      1.70 o 
   6   7   3        3.89        6.14      2.46 o 
   7   7   3        1.74        3.51      2.79 o 
   8   7   3       76.80       68.15      5.57 o 
   0   8   3      977.95      933.41     11.14 o 
   1   8   3      183.98      189.88      2.99 o 
   2   8   3      210.38      205.94      3.69 o 
   3   8   3       83.95       73.36      2.40 o 
   4   8   3       97.69      101.55      2.88 o 
   5   8   3      204.44      211.78      4.52 o 
   6   8   3      108.08      103.47      4.54 o 
   7   8   3        1.64       -2.45      2.45 o 
   1   9   3      123.59      129.01      2.35 o 
   2   9   3      140.52      130.23      2.80 o 
   3   9   3        8.76        5.07      1.30 o 
   4   9   3       68.18       71.63      2.47 o 
   5   9   3      128.57      135.40      4.34 o 
   6   9   3        8.23        6.15      2.67 o 
   7   9   3      104.90      103.71      5.63 o 
   0  10   3      261.11      308.68      6.10 o 
   1  10   3       44.96       40.42      1.59 o 
   2  10   3      187.19      196.61      4.28 o 
   3  10   3      107.71      123.49      3.25 o 
   4  10   3      111.08      104.83      3.34 o 
   5  10   3      145.16      160.03      4.36 o 
   6  10   3       81.74       77.59      4.46 o 
   7  10   3       32.07       28.50      4.36 o 
   1  11   3      333.95      383.38      5.07 o 
   2  11   3      222.62      214.73      4.26 o 
   3  11   3       64.96       67.10      2.96 o 
   4  11   3        5.94        5.39      1.86 o 
   5  11   3       15.94       14.60      2.33 o 
   6  11   3        8.83       13.81      3.62 o 
   7  11   3       21.52       22.95      4.24 o 
   0  12   3        6.20       13.17      4.42 o 
   1  12   3       39.63       39.91      2.33 o 
   2  12   3       16.54       16.76      1.96 o 
   3  12   3       16.71       20.63      2.47 o 
   4  12   3       59.63       60.14      3.15 o 
   5  12   3       52.26       52.98      3.94 o 
   6  12   3       62.75       61.27      4.72 o 
   1  13   3       92.50      108.78      3.46 o 
   2  13   3       21.88       23.26      2.33 o 
   3  13   3       32.60       37.93      2.94 o 
   4  13   3      220.63      214.38      5.36 o 
   5  13   3        9.41       12.84      3.11 o 
   6  13   3        0.52       -2.65      3.94 o 
   0  14   3      288.68      244.72      8.98 o 
   1  14   3       14.41       12.78      2.50 o 
   2  14   3      256.96      235.29      6.38 o 
   3  14   3        0.01        2.64      2.38 o 
   4  14   3       23.67       20.52      3.63 o 
   5  14   3        0.02        2.85      2.96 o 
   1  15   3      169.46      185.91      6.30 o 
   2  15   3      472.02      437.26      8.71 o 
   3  15   3       35.53       37.75      3.67 o 
   4  15   3       39.53       35.06      4.04 o 
   5  15   3       68.78       68.39      5.61 o 
   0  16   3      246.55      243.21      9.72 o 
   1  16   3       90.84       99.24      5.48 o 
   2  16   3       28.68       31.81      3.67 o 
   3  16   3      343.34      346.47      8.96 o 
   4  16   3        9.76        9.05      3.85 o 
   1  17   3      314.57      286.58      7.79 o 
   2  17   3       22.64       26.07      3.66 o 
   3  17   3       76.41       84.56      5.73 o 
   0  18   3       66.02       66.70      7.33 o 
   1  18   3        0.03        2.09      2.99 o 
   2  18   3        1.18        2.45      3.20 o 
   0   0   4     7098.98     6688.33     94.79 o 
   1   0   4        0.77       -0.14      0.67 o 
   2   0   4     9360.73     9232.58     63.54 o 
   3   0   4      104.56      101.76      2.73 o 
   4   0   4      839.38      885.02     12.40 o 
   5   0   4      163.66      172.45      6.16 o 
   6   0   4      192.25      193.91      7.36 o 
   7   0   4      356.40      343.76     10.95 o 
   8   0   4        2.03        1.36      3.47 o 
   1   1   4        0.15        0.30      0.50 o 
   2   1   4     1001.76      963.93      6.02 o 
   3   1   4      489.50      464.07      3.89 o 
   4   1   4      892.20      899.85      7.53 o 
   5   1   4      207.58      192.25      4.25 o 
   6   1   4      126.25      127.81      4.87 o 
   7   1   4       40.94       39.37      3.35 o 
   8   1   4        0.01        1.41      2.61 o 
   0   2   4      665.14      625.98      4.60 o 
   1   2   4      840.03      817.61      4.79 o 
   2   2   4     1142.18     1197.01      7.73 o 
   3   2   4      326.48      315.42      3.53 o 
   4   2   4      577.66      655.85      5.66 o 
   5   2   4        0.52       -0.97      1.32 o 
   6   2   4        0.04        0.01      1.80 o 
   7   2   4        2.62        3.10      2.30 o 
   8   2   4       92.85       92.14      4.91 o 
   1   3   4     2138.93     2099.28     11.64 o 
   2   3   4        0.55        0.57      0.76 o 
   3   3   4      319.00      280.49      3.58 o 
   4   3   4      492.98      515.83      6.02 o 
   5   3   4        7.96        6.26      1.54 o 
   6   3   4      204.34      206.85      5.00 o 
   7   3   4       33.43       34.79      3.18 o 
   8   3   4       97.66      102.84      5.33 o 
   0   4   4     1349.43     1331.50     14.14 o 
   1   4   4      144.49      144.86      2.45 o 
   2   4   4        1.98        3.41      0.91 o 
   3   4   4        4.41        4.67      1.15 o 
   4   4   4        0.02        0.91      1.13 o 
   5   4   4      119.05      108.99      3.81 o 
   6   4   4       76.44       79.64      4.07 o 
   7   4   4        4.82        1.32      2.06 o 
   8   4   4       70.48       70.09      4.89 o 
   1   5   4      392.79      403.27      4.27 o 
   2   5   4      116.12      130.39      2.73 o 
   3   5   4       46.47       39.87      1.78 o 
   4   5   4       75.41       84.09      2.42 o 
   5   5   4      186.12      173.98      4.48 o 
   6   5   4        0.80       -1.09      2.13 o 
   7   5   4      109.21      113.24      5.39 o 
   8   5   4        1.81        5.36      3.38 o 
   0   6   4       71.16       72.59      3.54 o 
   1   6   4       19.99       21.72      1.12 o 
   2   6   4       83.09       86.38      2.40 o 
   3   6   4      771.57      761.85      6.52 o 
   4   6   4       14.49       13.14      1.58 o 
   5   6   4      639.97      628.11      7.60 o 
   6   6   4       65.40       79.29      4.40 o 
   7   6   4        2.53        1.21      2.52 o 
   8   6   4        1.27        1.91      3.50 o 
   1   7   4      322.42      359.13      3.76 o 
   2   7   4        0.11        1.11      0.99 o 
   3   7   4        2.43        3.59      1.21 o 
   4   7   4      505.18      516.10      5.90 o 
   5   7   4        0.00        2.65      1.75 o 
   6   7   4       30.16       32.43      3.27 o 
   7   7   4       14.68       25.06      4.18 o 
   8   7   4        0.06        0.57      3.47 o 
   0   8   4     1133.60     1150.45     13.09 o 
   1   8   4      309.99      309.11      4.59 o 
   2   8   4      347.48      340.17      4.20 o 
   3   8   4        8.74        6.40      1.36 o 
   4   8   4       13.05       14.05      1.78 o 
   5   8   4      296.95      293.29      5.49 o 
   6   8   4        9.94       14.94      2.80 o 
   7   8   4       77.94       81.31      5.47 o 
   1   9   4      354.30      345.71      4.27 o 
   2   9   4      152.27      152.80      3.06 o 
   3   9   4      237.67      247.87      4.19 o 
   4   9   4       82.46       87.49      3.01 o 
   5   9   4      499.17      485.10      7.22 o 
   6   9   4        2.41       -0.35      2.55 o 
   7   9   4      100.74       91.10      7.70 o 
   0  10   4      864.18      917.25     12.12 o 
   1  10   4      108.10      116.89      3.26 o 
   2  10   4      675.82      680.86      7.09 o 
   3  10   4      208.18      186.08      3.65 o 
   4  10   4      198.28      198.78      4.17 o 
   5  10   4      335.77      324.87      6.26 o 
   6  10   4       31.65       33.92      3.68 o 
   7  10   4       20.96       18.88      3.90 o 
   1  11   4     1854.23     1817.57     13.30 o 
   2  11   4      400.99      409.89      5.97 o 
   3  11   4      648.77      637.40      7.43 o 
   4  11   4      125.03      132.05      4.26 o 
   5  11   4      249.35      245.33      5.86 o 
   6  11   4      358.20      364.74      8.41 o 
   7  11   4       22.39       14.84      4.26 o 
   0  12   4      199.45      176.45      5.41 o 
   1  12   4      284.51      277.64      4.68 o 
   2  12   4       49.93       51.62      2.92 o 
   3  12   4        6.53        7.29      1.86 o 
   4  12   4       24.02       23.61      2.60 o 
   5  12   4       43.39       42.49      3.67 o 
   6  12   4        0.33        3.58      3.15 o 
   1  13   4      987.93      936.46      8.97 o 
   2  13   4       67.09       64.73      3.17 o 
   3  13   4      385.08      382.95      6.83 o 
   4  13   4        0.45        0.61      2.34 o 
   5  13   4       41.94       38.64      3.66 o 
   6  13   4        6.93        6.14      3.87 o 
   0  14   4      302.46      285.86      7.19 o 
   1  14   4      648.10      616.13      7.36 o 
   2  14   4       53.82       55.83      3.15 o 
   3  14   4      672.17      617.08      8.54 o 
   4  14   4        6.29        5.17      2.36 o 
   5  14   4      186.38      188.59      7.35 o 
   1  15   4      272.73      242.35      6.70 o 
   2  15   4        9.87       12.57      2.91 o 
   3  15   4        0.36        5.03      2.68 o 
   4  15   4       63.59       67.28      4.98 o 
   5  15   4      109.71      105.15      7.88 o 
   0  16   4        0.45        4.46      4.03 o 
   1  16   4       61.11       70.65      4.74 o 
   2  16   4       20.63       22.33      3.42 o 
   3  16   4       52.11       58.64      4.70 o 
   4  16   4        1.57        9.85      3.96 o 
   1  17   4        2.30        3.70      3.06 o 
   2  17   4        0.71        1.84      2.77 o 
   3  17   4       33.99       28.34      4.09 o 
   0  18   4       15.93       24.89      6.51 o 
   1  18   4      120.42      125.28      7.00 o 
   2  18   4        0.73       10.02      3.90 o 
   1   1   5      106.39      125.13      2.55 o 
   2   1   5       42.29       51.23      1.57 o 
   3   1   5     1602.03     1786.00     10.29 o 
   4   1   5       60.54       67.02      2.32 o 
   5   1   5       53.82       64.34      2.85 o 
   6   1   5       39.28       32.19      2.77 o 
   7   1   5       28.77       28.61      3.06 o 
   8   1   5        9.85       13.94      2.93 o 
   0   2   5       83.51       95.48      1.92 o 
   1   2   5      189.03      181.43      2.62 o 
   2   2   5      206.62      201.47      2.48 o 
   3   2   5       19.23       25.71      1.40 o 
   4   2   5        3.33        4.42      1.13 o 
   5   2   5       20.53       22.99      2.09 o 
   6   2   5        0.91       -0.83      1.86 o 
   7   2   5       18.83       18.21      2.79 o 
   8   2   5       20.11       18.53      3.08 o 
   1   3   5     1286.48     1225.12      8.09 o 
   2   3   5      151.50      143.59      2.19 o 
   3   3   5      933.43      995.98      7.26 o 
   4   3   5      448.36      417.17      4.76 o 
   5   3   5       52.54       61.35      2.94 o 
   6   3   5      110.47      105.90      4.48 o 
   7   3   5       31.02       29.55      3.20 o 
   8   3   5        6.44        5.75      3.04 o 
   0   4   5     5611.60     5787.04     31.61 o 
   1   4   5       90.46       87.98      1.69 o 
   2   4   5      864.83      865.22      6.46 o 
   3   4   5     1172.81     1195.30      9.24 o 
   4   4   5       43.26       40.98      2.00 o 
   5   4   5      632.99      660.83      7.66 o 
   6   4   5        1.96        0.63      2.01 o 
   7   4   5        2.68        2.22      2.43 o 
   8   4   5       74.25       74.52      5.63 o 
   1   5   5     1566.69     1480.56     13.38 o 
   2   5   5      954.62      942.31      7.26 o 
   3   5   5        2.74        3.82      1.29 o 
   4   5   5      145.17      132.93      4.56 o 
   5   5   5       17.82       14.93      2.19 o 
   6   5   5       23.61       18.04      3.90 o 
   7   5   5      137.66      128.24      6.13 o 
   8   5   5       17.37       15.03      3.72 o 
   0   6   5       77.74       86.84      6.76 o 
   1   6   5      296.96      285.83      3.36 o 
   2   6   5       28.37       31.88      1.65 o 
   3   6   5       35.62       37.32      2.00 o 
   4   6   5       22.03       19.77      1.76 o 
   5   6   5        1.29        0.74      1.73 o 
   6   6   5      148.79      138.50      7.29 o 
   7   6   5       78.53       66.16      4.95 o 
   8   6   5        9.97       10.49      3.96 o 
   1   7   5        6.07        4.65      1.55 o 
   2   7   5      457.44      447.61      5.07 o 
   3   7   5       35.96       40.28      2.00 o 
   4   7   5        1.61        1.59      1.44 o 
   5   7   5       10.63        8.22      1.94 o 
   6   7   5        0.04        0.07      2.56 o 
   7   7   5        9.44        4.68      3.19 o 
   0   8   5      111.94      114.63      4.56 o 
   1   8   5      244.43      241.62      3.27 o 
   2   8   5      347.33      324.26      4.82 o 
   3   8   5      109.44      114.97      3.52 o 
   4   8   5        6.42        6.89      1.60 o 
   5   8   5        0.03       -0.24      1.71 o 
   6   8   5       47.95       46.81      4.28 o 
   7   8   5        3.95        3.46      3.13 o 
   1   9   5      444.50      411.53      6.12 o 
   2   9   5       32.16       39.49      2.00 o 
   3   9   5       25.62       24.29      1.91 o 
   4   9   5      370.86      362.27      5.04 o 
   5   9   5       88.52      103.17      4.56 o 
   6   9   5       45.70       40.71      4.16 o 
   7   9   5      139.38      154.89      6.71 o 
   0  10   5      228.00      220.59      6.48 o 
   1  10   5       27.77       24.00      2.88 o 
   2  10   5       47.86       50.89      2.43 o 
   3  10   5      813.85      795.16      8.57 o 
   4  10   5       12.07        9.91      2.38 o 
   5  10   5      664.41      696.79      9.89 o 
   6  10   5       16.55       12.42      3.38 o 
   7  10   5        3.54       10.54      3.76 o 
   1  11   5     1290.31     1197.44     11.89 o 
   2  11   5      455.43      443.36      7.28 o 
   3  11   5      341.04      339.38      6.71 o 
   4  11   5       27.81       27.23      2.95 o 
   5  11   5      113.10      114.40      7.72 o 
   6  11   5        9.19        9.63      3.18 o 
   0  12   5        1.47       -2.45      2.45 o 
   1  12   5      383.21      370.73      6.20 o 
   2  12   5       17.28       16.91      2.17 o 
   3  12   5     1067.19     1047.07     11.16 o 
   4  12   5      322.63      316.09      6.79 o 
   5  12   5      598.60      590.09      9.60 o 
   6  12   5      524.59      514.65     11.08 o 
   1  13   5      946.35      925.21     12.67 o 
   2  13   5        2.41        3.22      2.01 o 
   3  13   5       42.07       35.76      2.92 o 
   4  13   5      873.23      863.97     11.36 o 
   5  13   5       30.42       27.71      3.51 o 
   6  13   5       35.88       26.74      4.46 o 
   0  14   5      440.19      435.10      9.66 o 
   1  14   5        9.71        9.33      2.10 o 
   2  14   5      363.95      350.44      6.46 o 
   3  14   5      149.27      152.01      5.85 o 
   4  14   5       44.55       42.68      3.54 o 
   5  14   5      168.71      173.70      6.97 o 
   1  15   5        7.60       11.60      3.07 o 
   2  15   5      240.87      218.47      6.99 o 
   3  15   5       60.92       65.09      4.73 o 
   4  15   5       81.11       89.30      6.02 o 
   5  15   5       10.64       16.37      4.40 o 
   0  16   5      121.51      149.52     10.92 o 
   1  16   5       54.61       70.88      5.60 o 
   2  16   5      264.17      260.68      7.84 o 
   3  16   5      227.92      257.13      7.79 o 
   4  16   5      117.14      112.25      6.39 o 
   1  17   5      579.68      583.75     12.69 o 
   2  17   5      288.15      275.34     10.86 o 
   3  17   5      325.95      323.96      9.19 o 
   0  18   5        7.30        9.50      5.50 o 
   1  18   5       17.40       19.55      4.37 o 
   2  18   5       71.98       67.55      5.95 o 
   0   0   6     7094.52     6761.87     72.51 o 
   1   0   6       82.45       85.15      4.22 o 
   2   0   6     3298.79     3045.34     21.42 o 
   3   0   6        1.59        1.72      1.15 o 
   4   0   6      235.93      215.39      4.31 o 
   5   0   6       19.24       18.93      3.30 o 
   6   0   6        1.12        4.53      2.53 o 
   7   0   6        1.60        5.98      3.08 o 
   8   0   6      240.38      267.03      9.24 o 
   1   1   6      616.53      627.88      4.92 o 
   2   1   6      389.20      378.41      3.79 o 
   3   1   6        4.75        5.22      0.99 o 
   4   1   6      596.90      610.03      5.33 o 
   5   1   6       70.01       71.59      2.82 o 
   6   1   6      339.92      352.31      5.89 o 
   7   1   6      111.34      106.37      4.35 o 
   8   1   6       94.92      100.16      4.89 o 
   0   2   6     1466.22     1431.69     10.85 o 
   1   2   6      553.44      581.33      4.81 o 
   2   2   6       83.79       66.86      1.67 o 
   3   2   6     1536.24     1589.06      9.60 o 
   4   2   6       42.83       56.19      2.13 o 
   5   2   6      384.31      392.84      5.35 o 
   6   2   6       11.53       10.38      2.83 o 
   7   2   6       60.27       78.57      3.86 o 
   8   2   6       72.02       86.02      4.71 o 
   1   3   6     5932.49     6239.79     31.54 o 
   2   3   6     1716.99     1709.65      9.66 o 
   3   3   6     1277.35     1318.48      8.55 o 
   4   3   6      843.16      807.46      7.02 o 
   5   3   6       77.42       68.62      3.05 o 
   6   3   6      577.91      561.80      8.30 o 
   7   3   6      392.57      360.52      7.02 o 
   8   3   6      144.89      143.61      6.57 o 
   0   4   6     5174.42     5249.43     29.26 o 
   1   4   6      470.40      514.80      4.77 o 
   2   4   6     2609.01     2712.76     15.46 o 
   3   4   6     2267.08     2402.78     14.59 o 
   4   4   6      531.24      563.54      5.83 o 
   5   4   6     1807.91     1819.37     14.29 o 
   6   4   6        0.08        1.00      2.04 o 
   7   4   6      223.56      213.62      6.25 o 
   8   4   6       14.17        4.50      3.18 o 
   1   5   6     4215.64     4527.92     24.00 o 
   2   5   6        2.82        5.07      1.00 o 
   3   5   6      166.40      173.04      3.34 o 
   4   5   6      148.37      161.45      4.29 o 
   5   5   6        8.34       14.01      2.09 o 
   6   5   6       22.91       20.67      2.92 o 
   7   5   6      275.01      290.77      8.12 o 
   8   5   6        0.33        2.20      3.25 o 
   0   6   6      515.90      534.99      8.70 o 
   1   6   6      526.53      569.75      5.03 o 
   2   6   6      267.65      280.96      3.58 o 
   3   6   6      393.34      430.42      5.10 o 
   4   6   6       67.31       67.14      2.71 o 
   5   6   6       51.79       55.22      4.38 o 
   6   6   6       28.04       24.43      3.48 o 
   7   6   6       51.51       40.44      4.75 o 
   1   7   6       89.29       56.06      1.80 o 
   2   7   6       16.70       19.91      1.39 o 
   3   7   6       32.45       38.20      2.16 o 
   4   7   6       49.37       56.40      2.67 o 
   5   7   6       61.76       55.67      3.45 o 
   6   7   6       30.55       30.43      4.02 o 
   7   7   6        6.54        2.90      3.25 o 
   0   8   6      589.72      597.76     14.96 o 
   1   8   6      597.00      566.50      6.07 o 
   2   8   6      240.58      239.43      5.12 o 
   3   8   6      342.35      331.14      5.17 o 
   4   8   6      231.98      205.67      4.61 o 
   5   8   6       68.73       76.88      4.10 o 
   6   8   6      156.32      139.36      6.47 o 
   7   8   6      248.27      256.04      8.10 o 
   1   9   6     1574.77     1467.63     12.23 o 
   2   9   6      239.27      234.66      3.90 o 
   3   9   6      764.68      758.54      7.14 o 
   4   9   6       25.11       22.03      2.74 o 
   5   9   6      115.74      124.86      4.90 o 
   6   9   6       19.49       16.49      3.50 o 
   7   9   6      405.65      394.28     10.03 o 
   0  10   6     3963.61     3915.76     38.04 o 
   1  10   6       20.52       16.53      2.03 o 
   2  10   6     1431.50     1372.21     11.44 o 
   3  10   6     2321.55     2331.27     17.80 o 
   4  10   6      116.13      113.79      4.62 o 
   5  10   6     2940.17     2966.30     27.89 o 
   6  10   6       11.25        7.13      3.29 o 
   7  10   6      222.90      237.52     12.57 o 
   1  11   6     4363.85     4265.83     27.68 o 
   2  11   6      813.93      813.95      8.86 o 
   3  11   6      715.32      723.70      8.59 o 
   4  11   6     1999.82     2015.39     17.93 o 
   5  11   6        0.24        5.19      2.72 o 
   6  11   6      893.77      924.74     16.11 o 
   0  12   6      662.64      655.36     12.60 o 
   1  12   6     1037.39     1027.77     11.44 o 
   2  12   6      877.43      874.52      9.52 o 
   3  12   6     1063.47     1052.35     10.78 o 
   4  12   6      155.92      175.55      5.77 o 
   5  12   6      258.51      276.53      7.37 o 
   6  12   6       34.20       37.11      4.60 o 
   1  13   6      130.26      134.64      4.65 o 
   2  13   6       31.54       33.42      3.52 o 
   3  13   6        1.07        0.66      2.29 o 
   4  13   6      123.23      116.70      4.88 o 
   5  13   6      251.81      250.90      6.88 o 
   6  13   6       56.38       65.15      5.49 o 
   0  14   6     1203.21     1124.57     16.23 o 
   1  14   6      170.94      164.60      5.10 o 
   2  14   6     1365.38     1305.64     13.49 o 
   3  14   6       11.95       14.55      2.34 o 
   4  14   6      303.64      312.54      7.03 o 
   5  14   6       75.22       59.01      4.47 o 
   1  15   6       56.89       76.94      5.26 o 
   2  15   6      248.02      243.84      5.81 o 
   3  15   6        6.58       11.75      2.66 o 
   4  15   6      372.04      361.87      8.36 o 
   0  16   6       90.56       86.48     12.15 o 
   1  16   6      104.24       97.77      6.29 o 
   2  16   6       23.54       24.64      4.31 o 
   3  16   6       65.60       92.75      5.77 o 
   4  16   6      162.00      151.85      7.33 o 
   1  17   6       83.22      110.27      6.91 o 
   2  17   6       74.61       90.30      7.59 o 
   3  17   6      154.49      168.14      9.32 o 
   0  18   6      247.26      274.70     13.41 o 
   1  18   6      202.46      211.86      9.20 o 
   2  18   6      367.69      363.80     10.77 o 
   1   1   7       77.70       85.68      2.08 o 
   2   1   7      195.83      207.86      2.97 o 
   3   1   7       11.24       23.94      1.40 o 
   4   1   7      155.15      145.05      3.08 o 
   5   1   7        2.17        2.55      1.45 o 
   6   1   7        2.45        4.05      1.85 o 
   7   1   7        8.94        8.03      2.37 o 
   8   1   7        0.96        6.65      3.16 o 
   0   2   7       10.73       10.69      1.20 o 
   1   2   7        8.31       10.48      1.01 o 
   2   2   7      201.57      204.61      2.75 o 
   3   2   7        7.43        4.89      1.07 o 
   4   2   7        0.08       -0.13      1.13 o 
   5   2   7        3.91        2.21      1.58 o 
   6   2   7       67.87       59.78      3.30 o 
   7   2   7       23.31       27.34      2.89 o 
   8   2   7        9.07        3.80      3.20 o 
   1   3   7     1381.12     1483.46      8.75 o 
   2   3   7       26.33       32.65      1.37 o 
   3   3   7      322.00      359.51      3.98 o 
   4   3   7        7.19        9.21      1.35 o 
   5   3   7       80.13       77.21      3.05 o 
   6   3   7        0.80       -1.23      1.85 o 
   7   3   7      105.87      102.00      5.33 o 
   8   3   7       10.95       18.94      3.96 o 
   0   4   7        9.51        3.56      0.70 o 
   1   4   7       30.66       30.59      1.69 o 
   2   4   7      606.63      618.97      5.42 o 
   3   4   7       72.32       58.95      2.22 o 
   4   4   7       55.96       66.56      2.37 o 
   5   4   7       15.67       18.08      2.02 o 
   6   4   7       44.84       44.55      3.06 o 
   7   4   7       14.36       13.63      3.36 o 
   8   4   7        2.38        1.84      3.24 o 
   1   5   7       57.36       74.99      1.94 o 
   2   5   7       32.63       30.70      1.39 o 
   3   5   7      105.73      133.43      2.97 o 
   4   5   7      168.60      165.60      3.36 o 
   5   5   7      189.27      184.67      4.38 o 
   6   5   7       39.35       40.24      3.59 o 
   7   5   7      109.34       91.12      5.35 o 
   8   5   7       10.66       11.32      3.55 o 
   0   6   7      497.54      540.56      7.86 o 
   1   6   7       38.28       34.93      1.60 o 
   2   6   7      115.69      120.05      2.38 o 
   3   6   7        0.84       -1.26      1.26 o 
   4   6   7       72.53       86.74      2.84 o 
   5   6   7       63.35       76.86      4.02 o 
   6   6   7        6.39       -0.77      2.62 o 
   7   6   7       96.68       99.48      5.57 o 
   1   7   7       57.79       61.86      1.87 o 
   2   7   7       57.84       60.18      1.99 o 
   3   7   7      130.49      114.94      2.98 o 
   4   7   7      122.64      129.25      4.14 o 
   5   7   7       75.10       74.50      4.31 o 
   6   7   7       51.08       38.54      4.34 o 
   7   7   7       15.52       14.49      3.16 o 
   0   8   7      472.67      496.09     10.59 o 
   1   8   7       36.21       32.14      2.02 o 
   2   8   7        0.17       -0.95      0.95 o 
   3   8   7      147.79      153.40      3.96 o 
   4   8   7       20.59       21.30      2.59 o 
   5   8   7       35.29       42.80      3.21 o 
   6   8   7      155.64      124.53      6.10 o 
   7   8   7       75.87       71.82      8.26 o 
   1   9   7      186.70      161.77      4.02 o 
   2   9   7        7.22        6.86      1.30 o 
   3   9   7        7.02        8.77      2.19 o 
   4   9   7      377.13      393.92      8.83 o 
   5   9   7      491.08      466.96      8.67 o 
   6   9   7       21.95       15.31      3.48 o 
   7   9   7      660.83      645.68     13.88 o 
   0  10   7      956.08      945.46     15.12 o 
   1  10   7      323.04      311.52      5.50 o 
   2  10   7      105.05      103.15      3.66 o 
   3  10   7     1010.29     1026.31     10.79 o 
   4  10   7        0.01       -1.53      2.11 o 
   5  10   7      605.59      626.97     10.20 o 
   6  10   7        7.28        8.34      3.82 o 
   1  11   7     2809.78     2821.23     20.51 o 
   2  11   7      517.98      511.46      7.90 o 
   3  11   7      286.78      285.25      5.56 o 
   4  11   7        0.44        2.58      2.42 o 
   5  11   7        0.68        6.39      2.84 o 
   6  11   7      112.74      118.14      7.24 o 
   0  12   7        7.29        6.46      2.97 o 
   1  12   7      172.89      174.97      4.84 o 
   2  12   7       75.72       81.19      3.69 o 
   3  12   7      947.67      975.33     10.47 o 
   4  12   7       42.43       41.53      3.54 o 
   5  12   7     1057.21     1099.52     14.54 o 
   6  12   7        2.13        2.08      3.82 o 
   1  13   7      624.96      590.43      8.26 o 
   2  13   7      330.09      320.39      6.03 o 
   3  13   7      727.83      714.38      9.82 o 
   4  13   7       82.98       79.00      4.33 o 
   5  13   7       47.07       52.55      4.58 o 
   0  14   7       58.91       50.29      5.09 o 
   1  14   7        2.62        2.37      2.19 o 
   2  14   7       22.32       26.47      2.80 o 
   3  14   7        1.08        1.10      1.87 o 
   4  14   7        0.08       -1.63      2.38 o 
   5  14   7       11.69       12.26      3.13 o 
   1  15   7      129.75      138.12      5.06 o 
   2  15   7      194.50      187.93      6.48 o 
   3  15   7      192.04      195.18      6.45 o 
   4  15   7      122.41      120.75      5.68 o 
   0  16   7      125.28      117.93      9.76 o 
   1  16   7        5.74        8.01      3.51 o 
   2  16   7       14.78       21.43      4.22 o 
   3  16   7       90.97      102.62      7.40 o 
   4  16   7        4.61        5.62      3.94 o 
   1  17   7       58.75       82.01      6.25 o 
   2  17   7      166.42      183.27      8.57 o 
   3  17   7       73.37       68.17      6.76 o 
   0  18   7      351.40      394.74     15.93 o 
   1  18   7      109.28      133.05      8.04 o 
   0   0   8     4301.29     4549.29     52.08 o 
   1   0   8      548.26      530.97      6.90 o 
   2   0   8      302.11      302.87      5.48 o 
   3   0   8      512.02      451.72      6.26 o 
   4   0   8       26.16       25.06      2.11 o 
   5   0   8      534.13      548.99      9.48 o 
   6   0   8      127.40      119.72      6.08 o 
   7   0   8      441.47      450.35     10.64 o 
   8   0   8       31.99       30.56      6.13 o 
   1   1   8      612.27      546.51      5.23 o 
   2   1   8        1.24        1.49      1.03 o 
   3   1   8      266.18      252.60      3.44 o 
   4   1   8        8.46        8.54      1.41 o 
   5   1   8      184.56      196.93      4.13 o 
   6   1   8        9.67       12.45      2.03 o 
   7   1   8       86.58       87.50      4.30 o 
   8   1   8        0.58        3.12      3.18 o 
   0   2   8     3498.80     3720.71     26.18 o 
   1   2   8     1004.36     1067.59      7.43 o 
   2   2   8      585.69      631.22      5.80 o 
   3   2   8     1204.75     1295.12      8.89 o 
   4   2   8       64.31       64.81      2.43 o 
   5   2   8      881.93      927.92      8.99 o 
   6   2   8       50.19       39.59      2.96 o 
   7   2   8      227.77      214.92      6.83 o 
   8   2   8        5.88        0.07      3.04 o 
   1   3   8    13983.76    14843.29     64.09 o 
   2   3   8      380.14      373.99      4.21 o 
   3   3   8     1611.15     1662.73     10.71 o 
   4   3   8      605.94      598.55      6.03 o 
   5   3   8        1.29        1.57      1.67 o 
   6   3   8      168.86      168.10      5.80 o 
   7   3   8      453.55      464.25      9.76 o 
   8   3   8       27.68       27.06      3.93 o 
   0   4   8       11.15       10.74      1.93 o 
   1   4   8     1109.74     1211.88      8.08 o 
   2   4   8      187.80      177.54      4.42 o 
   3   4   8     4503.48     4710.15     25.70 o 
   4   4   8        2.69        1.69      1.20 o 
   5   4   8     2216.24     2240.34     17.01 o 
   6   4   8      323.42      308.90      7.01 o 
   7   4   8      488.41      503.76      9.61 o 
   1   5   8     1965.20     2269.90     13.85 o 
   2   5   8      124.02      134.26      3.20 o 
   3   5   8      736.23      804.19      7.55 o 
   4   5   8       78.99       88.93      3.26 o 
   5   5   8      174.45      163.78      4.75 o 
   6   5   8        6.42        3.70      2.46 o 
   7   5   8      377.68      331.67      7.99 o 
   0   6   8      548.79      585.66      5.79 o 
   1   6   8       11.45       14.79      1.24 o 
   2   6   8        3.68        9.42      1.43 o 
   3   6   8      125.73      141.40      3.69 o 
   4   6   8       38.20       33.57      2.51 o 
   5   6   8      179.07      183.88      4.91 o 
   6   6   8        0.97       -0.58      2.35 o 
   7   6   8        0.16        0.75      2.89 o 
   1   7   8       32.52       36.24      1.65 o 
   2   7   8       47.96       41.44      2.10 o 
   3   7   8      125.03      134.07      3.64 o 
   4   7   8       55.41       56.57      2.98 o 
   5   7   8       31.00       26.28      2.76 o 
   6   7   8        0.00        2.85      2.64 o 
   7   7   8        1.03        1.60      3.01 o 
   0   8   8       36.84       46.48      3.13 o 
   1   8   8        4.54        5.91      1.40 o 
   2   8   8       32.50       23.86      1.77 o 
   3   8   8      230.62      238.81      4.74 o 
   4   8   8        0.07        1.01      1.76 o 
   5   8   8      360.19      368.76      7.87 o 
   6   8   8      101.19       99.14      5.51 o 
   7   8   8        1.89        6.16      3.20 o 
   1   9   8     2482.41     2478.53     18.22 o 
   2   9   8        5.19        4.06      1.63 o 
   3   9   8       56.31       59.43      3.48 o 
   4   9   8       15.39       19.72      2.82 o 
   5   9   8       68.66       76.19      6.83 o 
   6   9   8       39.17       39.48      4.63 o 
   7   9   8      683.89      711.36     14.81 o 
   0  10   8       35.21       28.83      3.07 o 
   1  10   8     1802.78     1785.57     14.87 o 
   2  10   8      232.52      221.54      4.92 o 
   3  10   8     4323.61     4282.90     28.52 o 
   4  10   8       63.55       65.52      5.33 o 
   5  10   8     2633.29     2636.16     23.83 o 
   6  10   8       63.21       69.43      5.65 o 
   1  11   8     9079.60     8891.08     51.49 o 
   2  11   8       78.34       75.69      3.43 o 
   3  11   8     3360.69     3338.65     24.12 o 
   4  11   8      204.33      220.75      5.99 o 
   5  11   8        5.00        8.31      3.08 o 
   6  11   8       86.58       76.87      6.33 o 
   0  12   8      434.59      387.11     10.11 o 
   1  12   8       31.45       31.51      3.02 o 
   2  12   8       14.97       17.34      2.60 o 
   3  12   8     1796.48     1807.03     16.26 o 
   4  12   8       30.38       31.00      3.14 o 
   5  12   8     2088.86     2020.01     20.78 o 
   6  12   8       17.37       24.41      4.79 o 
   1  13   8       13.64       13.05      2.62 o 
   2  13   8      130.88      137.73      5.13 o 
   3  13   8      177.20      189.67      5.83 o 
   4  13   8       77.92       83.64      4.42 o 
   5  13   8      227.10      238.52      7.65 o 
   0  14   8       11.03       18.28      4.90 o 
   1  14   8       53.35       49.36      3.65 o 
   2  14   8      112.89      116.44      4.94 o 
   3  14   8      247.99      246.92      7.07 o 
   4  14   8        8.12        9.33      2.73 o 
   5  14   8      774.30      811.34     12.24 o 
   1  15   8      449.04      450.99      8.11 o 
   2  15   8        2.02        1.65      2.43 o 
   3  15   8      175.31      177.89      7.90 o 
   4  15   8       23.21       27.32      3.88 o 
   0  16   8       33.08       42.16      5.11 o 
   1  16   8      329.90      324.69      7.35 o 
   2  16   8       45.14       39.46      4.14 o 
   3  16   8      189.61      207.71     10.05 o 
   1  17   8      308.78      354.67     10.45 o 
   2  17   8       84.69       93.19      6.72 o 
   0  18   8       65.47       70.82      9.36 o 
   1   1   9      145.72      172.09      3.08 o 
   2   1   9      198.21      196.69      3.55 o 
   3   1   9       15.05       12.87      1.31 o 
   4   1   9       13.16       18.14      1.56 o 
   5   1   9      239.57      210.72      4.39 o 
   6   1   9       28.68       36.83      2.89 o 
   7   1   9      278.22      268.09      7.09 o 
   8   1   9        0.09        1.29      3.71 o 
   0   2   9     1320.63     1386.87     11.74 o 
   1   2   9       31.84       33.03      1.58 o 
   2   2   9      152.63      153.42      2.75 o 
   3   2   9      168.20      180.72      3.40 o 
   4   2   9        0.04        1.36      1.28 o 
   5   2   9       29.96       25.93      2.26 o 
   6   2   9        8.74        9.08      2.43 o 
   7   2   9       13.59       13.63      3.23 o 
   1   3   9      514.56      553.87      5.04 o 
   2   3   9      335.67      367.96      4.88 o 
   3   3   9      128.40      123.82      2.90 o 
   4   3   9      481.42      482.49      5.48 o 
   5   3   9        1.36        2.95      1.99 o 
   6   3   9       37.64       38.75      3.49 o 
   7   3   9        1.11        1.72      2.85 o 
   0   4   9      766.45      841.69      7.97 o 
   1   4   9       29.75       34.54      1.53 o 
   2   4   9      946.50      978.76      8.65 o 
   3   4   9        0.10       -0.13      1.49 o 
   4   4   9        8.24        6.66      1.76 o 
   5   4   9        1.55        4.31      2.07 o 
   6   4   9      180.96      173.93      6.12 o 
   7   4   9        0.16       -2.44      2.44 o 
   1   5   9      134.95      131.50      2.65 o 
   2   5   9      233.11      239.92      3.97 o 
   3   5   9       60.82       65.53      2.84 o 
   4   5   9      206.67      217.13      4.95 o 
   5   5   9       55.16       46.02      3.25 o 
   6   5   9       53.72       50.99      3.89 o 
   7   5   9       72.90       70.81      4.83 o 
   0   6   9      593.58      647.69      6.49 o 
   1   6   9        0.05       -0.40      1.02 o 
   2   6   9       18.38       16.90      1.64 o 
   3   6   9       66.82       73.78      3.13 o 
   4   6   9       34.23       32.77      2.45 o 
   5   6   9       73.71       87.38      4.01 o 
   6   6   9        1.84        1.42      2.49 o 
   7   6   9        8.02       10.64      3.36 o 
   1   7   9     1147.28     1174.63      8.16 o 
   2   7   9       55.69       64.22      2.59 o 
   3   7   9       34.69       38.79      2.46 o 
   4   7   9        0.08        2.77      2.01 o 
   5   7   9      123.01      123.09      5.51 o 
   6   7   9       17.22       11.92      3.00 o 
   7   7   9       30.69       16.66      3.51 o 
   0   8   9      264.60      252.49      5.99 o 
   1   8   9       22.51       24.55      1.93 o 
   2   8   9       30.70       35.27      2.32 o 
   3   8   9        6.72        6.56      2.12 o 
   4   8   9       75.35       85.03      4.29 o 
   5   8   9       15.34       19.67      2.86 o 
   6   8   9       17.03       24.36      3.76 o 
   7   8   9      137.86      154.62      7.52 o 
   1   9   9      241.63      225.49      4.85 o 
   2   9   9      797.98      783.50      8.77 o 
   3   9   9      123.36      116.07      4.30 o 
   4   9   9      306.26      306.55      6.80 o 
   5   9   9      100.93       93.58      8.06 o 
   6   9   9      155.70      147.61      8.33 o 
   0  10   9     1634.20     1597.84     21.42 o 
   1  10   9      299.46      292.61      5.71 o 
   2  10   9     1674.40     1709.23     15.35 o 
   3  10   9      995.15      968.83     10.81 o 
   4  10   9       86.46       96.33      4.86 o 
   5  10   9      587.85      599.88     11.10 o 
   6  10   9      197.40      186.46     13.36 o 
   1  11   9     1550.26     1490.51     14.91 o 
   2  11   9      230.61      224.13      4.96 o 
   3  11   9     1045.22     1000.98     11.23 o 
   4  11   9     1397.96     1397.76     14.74 o 
   5  11   9        3.01        6.17      3.26 o 
   6  11   9      139.31      136.41      7.68 o 
   0  12   9      532.87      544.50     12.23 o 
   1  12   9       26.07       20.13      3.85 o 
   2  12   9       18.82       19.21      2.87 o 
   3  12   9      350.70      356.18      6.85 o 
   4  12   9      220.55      228.96      7.78 o 
   5  12   9      473.87      478.00     11.23 o 
   1  13   9      114.24      112.48      4.99 o 
   2  13   9      825.70      844.78     11.40 o 
   3  13   9       11.53        9.01      3.11 o 
   4  13   9      106.80      107.59      4.89 o 
   5  13   9        1.23        5.00      2.99 o 
   0  14   9      575.44      610.51     13.84 o 
   1  14   9       17.11       20.27      3.16 o 
   2  14   9      388.44      398.09      7.70 o 
   3  14   9       11.85       11.18      2.93 o 
   4  14   9       28.78       27.72      4.41 o 
   1  15   9       12.87       15.97      3.05 o 
   2  15   9       44.38       44.31      4.13 o 
   3  15   9      139.52      147.79      7.24 o 
   4  15   9      214.09      209.42      7.85 o 
   0  16   9      277.65      284.18      9.40 o 
   1  16   9       19.40       20.12      3.19 o 
   2  16   9       94.50      104.84      5.26 o 
   3  16   9        7.04       10.55      3.92 o 
   1  17   9      129.17      144.36      8.17 o 
   2  17   9       12.72       19.80      4.64 o 
   0   0  10     8514.66     8710.30     95.37 o 
   1   0  10       98.29       93.80      3.43 o 
   2   0  10     1737.58     1767.80     16.80 o 
   3   0  10     1847.58     1795.26     19.45 o 
   4   0  10      203.07      187.92      6.02 o 
   5   0  10     1030.51      979.62     15.91 o 
   6   0  10      112.31       99.55     10.48 o 
   7   0  10       27.89       30.00      7.06 o 
   1   1  10     1723.16     1597.56     17.32 o 
   2   1  10      404.14      422.41      4.95 o 
   3   1  10      239.59      228.97      4.23 o 
   4   1  10      528.53      532.38      5.97 o 
   5   1  10       36.51       36.51      2.68 o 
   6   1  10      259.71      253.76      8.46 o 
   7   1  10       65.09       70.14      5.85 o 
   0   2  10      461.13      423.00      5.64 o 
   1   2  10      178.43      164.59      2.94 o 
   2   2  10       48.86       56.02      2.26 o 
   3   2  10       63.92       73.33      3.29 o 
   4   2  10        0.29        0.72      1.41 o 
   5   2  10      193.06      177.78      5.33 o 
   6   2  10      320.64      292.03      6.83 o 
   7   2  10       67.92       61.95      5.11 o 
   1   3  10     1715.80     1789.23     11.18 o 
   2   3  10       50.43       47.13      2.21 o 
   3   3  10     1346.85     1311.21     11.73 o 
   4   3  10       46.31       49.38      2.96 o 
   5   3  10       60.58       58.34      3.46 o 
   6   3  10       68.80       79.78      6.11 o 
   7   3  10        0.67       -2.90      2.90 o 
   0   4  10      183.32      213.53      3.81 o 
   1   4  10      215.77      227.12      3.13 o 
   2   4  10      164.71      155.98      4.08 o 
   3   4  10      259.67      288.02      5.18 o 
   4   4  10      147.67      165.16      4.43 o 
   5   4  10      217.49      248.15      5.68 o 
   6   4  10       29.44       25.65      3.68 o 
   7   4  10      135.51      135.90      6.47 o 
   1   5  10        0.14       -0.57      0.93 o 
   2   5  10       92.32      106.76      3.09 o 
   3   5  10      254.38      228.77      5.22 o 
   4   5  10       25.29       30.22      2.63 o 
   5   5  10       55.11       56.59      3.58 o 
   6   5  10        9.73       10.03      2.88 o 
   7   5  10      160.01      183.39      7.15 o 
   0   6  10       39.70       36.74      2.31 o 
   1   6  10        2.75        2.10      1.05 o 
   2   6  10      111.29      120.12      3.31 o 
   3   6  10      127.68      122.33      3.69 o 
   4   6  10       37.35       41.00      2.81 o 
   5   6  10       35.68       41.60      3.49 o 
   6   6  10      106.58      104.04      5.31 o 
   7   6  10        0.80       -2.94      2.94 o 
   1   7  10      477.67      430.36      5.60 o 
   2   7  10       56.02       43.60      2.27 o 
   3   7  10      537.49      530.39      6.62 o 
   4   7  10       16.04        7.93      2.07 o 
   5   7  10       17.86       15.51      2.82 o 
   6   7  10       73.12       66.76      4.99 o 
   7   7  10        1.42        2.58      3.26 o 
   0   8  10       77.51       57.74      4.84 o 
   1   8  10        8.67        6.33      1.55 o 
   2   8  10      502.67      477.13      6.42 o 
   3   8  10       97.07       93.13      3.78 o 
   4   8  10      323.85      312.18      6.84 o 
   5   8  10       48.39       53.00      5.15 o 
   6   8  10        4.93        0.51      3.38 o 
   1   9  10      101.99      113.73      4.66 o 
   2   9  10       14.75       15.01      2.06 o 
   3   9  10      550.55      551.29      7.78 o 
   4   9  10       33.12       42.30      3.56 o 
   5   9  10       47.47       36.39      3.88 o 
   6   9  10        7.52       11.21      3.94 o 
   0  10  10      112.94      113.76      6.75 o 
   1  10  10        0.01       -2.03      2.03 o 
   2  10  10      422.67      410.31      9.45 o 
   3  10  10      242.53      236.54      5.80 o 
   4  10  10      259.92      241.79      7.01 o 
   5  10  10      590.83      599.46     12.08 o 
   6  10  10        0.02       -1.84      3.21 o 
   1  11  10      607.01      584.33      8.98 o 
   2  11  10        2.11        4.08      2.23 o 
   3  11  10       24.54       22.75      2.93 o 
   4  11  10      179.47      192.78      6.30 o 
   5  11  10        0.75        2.53      3.29 o 
   6  11  10      122.84      135.20      7.83 o 
   0  12  10       42.20       40.72      4.86 o 
   1  12  10      218.76      221.85      5.93 o 
   2  12  10        5.81        7.47      2.66 o 
   3  12  10      211.48      216.43      6.94 o 
   4  12  10        0.02        0.01      2.49 o 
   5  12  10       79.74       87.61      5.80 o 
   1  13  10       61.37       58.28      5.70 o 
   2  13  10       70.28       64.64      4.28 o 
   3  13  10       64.92       68.22      4.53 o 
   4  13  10      323.98      329.41      8.99 o 
   5  13  10        2.90        3.71      3.82 o 
   0  14  10     1088.33     1079.36     19.00 o 
   1  14  10       85.63       92.45      4.98 o 
   2  14  10      240.58      262.47      6.92 o 
   3  14  10        1.12       -0.01      2.89 o 
   4  14  10        0.37        4.08      3.49 o 
   1  15  10      117.48      111.73      5.47 o 
   2  15  10      210.49      225.12      6.71 o 
   3  15  10       98.29       96.73      6.42 o 
   0  16  10        0.10       -0.77      3.80 o 
   1  16  10       79.06       75.13      4.63 o 
   2  16  10       23.80       23.01      3.49 o 
   3  16  10        0.00        3.47      3.50 o 
   1  17  10       75.53       81.39      6.73 o 
   1   1  11      286.21      300.03      3.95 o 
   2   1  11      223.68      213.67      5.25 o 
   3   1  11      141.29      142.75      4.70 o 
   4   1  11       39.76       31.42      3.35 o 
   5   1  11       32.60       22.54      2.60 o 
   6   1  11        2.25        8.87      3.43 o 
   7   1  11        8.16        5.74      3.99 o 
   0   2  11       70.55       54.74      3.14 o 
   1   2  11       63.24       69.06      2.04 o 
   2   2  11       19.35       21.40      1.42 o 
   3   2  11       66.05       80.81      3.65 o 
   4   2  11       57.24       47.18      2.99 o 
   5   2  11       26.79       27.04      2.76 o 
   6   2  11       38.23       39.22      3.56 o 
   7   2  11       17.89       12.05      3.80 o 
   1   3  11        3.07        2.96      1.11 o 
   2   3  11       33.14       34.56      2.29 o 
   3   3  11      407.60      402.87      6.25 o 
   4   3  11      148.46      145.72      4.42 o 
   5   3  11       21.31       17.29      2.55 o 
   6   3  11       16.39        9.33      2.76 o 
   7   3  11       12.62       10.58      3.94 o 
   0   4  11       57.35       62.64      2.94 o 
   1   4  11       23.75       23.56      1.54 o 
   2   4  11       68.81       60.73      2.46 o 
   3   4  11        0.82       -0.36      1.60 o 
   4   4  11       61.44       49.78      3.13 o 
   5   4  11        0.65        2.42      2.39 o 
   6   4  11        1.52        0.18      2.51 o 
   7   4  11       29.32       30.98      3.79 o 
   1   5  11       37.89       50.70      1.94 o 
   2   5  11        0.05       -1.23      1.23 o 
   3   5  11      366.11      364.29      5.73 o 
   4   5  11      196.27      191.05      4.81 o 
   5   5  11        0.29        2.38      2.32 o 
   6   5  11       57.46       43.79      5.49 o 
   7   5  11        0.45       -0.62      3.00 o 
   0   6  11        0.90        3.07      1.74 o 
   1   6  11      138.12      138.54      2.92 o 
   2   6  11      421.57      409.16      5.16 o 
   3   6  11       73.78       78.04      3.05 o 
   4   6  11      268.67      246.75      5.82 o 
   5   6  11        4.65        4.48      2.49 o 
   6   6  11        3.86        1.86      2.98 o 
   7   6  11       17.62       16.86      3.84 o 
   1   7  11       78.85       85.59      3.44 o 
   2   7  11       42.57       44.83      2.72 o 
   3   7  11      376.26      387.51      5.58 o 
   4   7  11       44.47       44.46      3.13 o 
   5   7  11       15.60       13.23      2.98 o 
   6   7  11        0.49       -3.16      3.16 o 
   0   8  11      467.10      507.39     11.41 o 
   1   8  11       12.04       13.20      2.41 o 
   2   8  11     1031.28     1027.44     10.37 o 
   3   8  11       16.91       20.40      2.36 o 
   4   8  11      285.12      264.22      6.43 o 
   5   8  11       39.37       50.72      4.34 o 
   6   8  11        0.36        2.30      3.35 o 
   1   9  11       15.68       11.07      2.44 o 
   2   9  11        7.00        9.72      2.49 o 
   3   9  11      320.70      319.59      6.11 o 
   4   9  11       55.74       54.50      3.68 o 
   5   9  11        1.13        3.86      2.88 o 
   6   9  11       11.12       16.35      4.12 o 
   0  10  11        0.01        2.56      2.99 o 
   1  10  11        4.19        1.76      2.14 o 
   2  10  11      225.93      198.76      6.05 o 
   3  10  11       64.22       74.12      4.07 o 
   4  10  11      107.53      113.45      4.93 o 
   5  10  11      171.83      186.21      7.12 o 
   6  10  11        1.62       -0.53      3.69 o 
   1  11  11      132.00      145.04      5.57 o 
   2  11  11       17.86       19.71      3.02 o 
   3  11  11       12.58       12.99      3.05 o 
   4  11  11       31.23       26.60      3.51 o 
   5  11  11        6.69        4.49      3.07 o 
   0  12  11       14.39       12.64      4.61 o 
   1  12  11       16.24       12.64      2.71 o 
   2  12  11      119.42      120.89      5.46 o 
   3  12  11        0.00        0.83      2.91 o 
   4  12  11       15.40       15.16      3.57 o 
   5  12  11       16.88       13.56      4.81 o 
   1  13  11       70.55       59.88      4.14 o 
   2  13  11        0.97       -0.67      2.54 o 
   3  13  11        4.44        2.11      2.95 o 
   4  13  11      176.95      159.29      7.43 o 
   0  14  11        7.13        8.54      4.13 o 
   1  14  11        9.71        9.56      2.88 o 
   2  14  11       23.03       23.57      3.50 o 
   3  14  11        1.69        4.95      3.45 o 
   4  14  11        0.60        1.44      3.43 o 
   1  15  11       88.21      101.04      5.36 o 
   2  15  11       54.79       60.80      4.57 o 
   3  15  11        2.35       -0.54      3.06 o 
   0  16  11      578.54      584.63     14.90 o 
   1  16  11        3.48        3.40      3.35 o 
   2  16  11      312.40      322.19      8.60 o 
   0   0  12       94.68      100.08      6.68 o 
   1   0  12        0.56        0.88      1.56 o 
   2   0  12     1222.92     1150.84     12.34 o 
   3   0  12      990.26      984.93     13.85 o 
   4   0  12      752.40      738.09     17.60 o 
   5   0  12     1438.57     1343.85     40.41 o 
   6   0  12       17.78       14.32      6.27 o 
   7   0  12      165.62      167.17     12.70 o 
   1   1  12     1344.77     1352.83      9.63 o 
   2   1  12       24.68       25.81      1.77 o 
   3   1  12      538.26      530.42      7.43 o 
   4   1  12       27.26       30.45      3.20 o 
   5   1  12       14.62       12.84      4.33 o 
   6   1  12        9.18        9.53      4.15 o 
   7   1  12       26.06       29.91      5.04 o 
   0   2  12      505.63      426.09      6.64 o 
   1   2  12      276.15      266.80      6.39 o 
   2   2  12     1910.26     1779.74     12.06 o 
   3   2  12        1.56        4.55      2.30 o 
   4   2  12      544.25      547.73      8.14 o 
   5   2  12       35.51       33.56      3.64 o 
   6   2  12      104.59       98.40      6.11 o 
   7   2  12       64.84       68.36      5.82 o 
   1   3  12      188.86      189.88      3.38 o 
   2   3  12      183.58      177.67      3.60 o 
   3   3  12      377.68      366.93      6.16 o 
   4   3  12      720.78      725.13      9.07 o 
   5   3  12        5.26        2.19      2.42 o 
   6   3  12      327.77      328.52      9.75 o 
   7   3  12        3.00       -1.09      3.48 o 
   0   4  12      330.47      348.74      7.93 o 
   1   4  12      291.83      293.79      4.11 o 
   2   4  12       29.33       22.94      1.91 o 
   3   4  12      124.04      124.96      3.97 o 
   4   4  12       88.16       93.78      4.14 o 
   5   4  12        3.65        8.45      3.40 o 
   6   4  12       18.21       23.98      3.64 o 
   7   4  12       57.10       54.88      7.18 o 
   1   5  12      201.58      210.24      3.44 o 
   2   5  12        7.10        4.76      1.49 o 
   3   5  12      111.92      110.20      3.72 o 
   4   5  12      200.89      203.06      5.17 o 
   5   5  12       26.98       20.71      2.96 o 
   6   5  12       80.08       80.15      5.28 o 
   7   5  12       92.41       93.40      6.65 o 
   0   6  12      584.72      523.74      8.07 o 
   1   6  12        0.23        0.03      1.41 o 
   2   6  12        7.52        5.26      1.56 o 
   3   6  12      243.73      218.00      4.57 o 
   4   6  12       12.49       14.97      2.55 o 
   5   6  12      275.03      250.75      7.91 o 
   6   6  12       33.23       33.71      4.11 o 
   1   7  12      484.32      417.38      7.78 o 
   2   7  12       12.84       12.15      2.02 o 
   3   7  12      791.50      745.65      8.66 o 
   4   7  12       68.36       67.78      4.27 o 
   5   7  12        1.90        0.84      2.72 o 
   6   7  12        1.12       -1.76      3.38 o 
   0   8  12      662.36      705.28     13.85 o 
   1   8  12       45.80       37.89      3.42 o 
   2   8  12       79.01       75.03      4.47 o 
   3   8  12       73.48       66.93      3.31 o 
   4   8  12        0.15       -0.61      2.32 o 
   5   8  12       38.19       38.68      4.08 o 
   6   8  12       65.08       69.61      5.82 o 
   1   9  12       30.12       38.83      3.35 o 
   2   9  12       80.11       89.81      4.64 o 
   3   9  12      305.80      312.11      8.03 o 
   4   9  12       24.15       20.62      2.89 o 
   5   9  12        0.59       -1.39      2.94 o 
   6   9  12        2.52        0.34      3.57 o 
   0  10  12      599.80      532.88     14.69 o 
   1  10  12       19.73       17.00      2.81 o 
   2  10  12      185.91      175.31      6.77 o 
   3  10  12      137.57      149.74      6.21 o 
   4  10  12       43.71       43.86      4.35 o 
   5  10  12      131.34      140.71      6.71 o 
   1  11  12      235.59      233.04      6.24 o 
   2  11  12      230.72      226.16      6.45 o 
   3  11  12        1.51        2.74      3.97 o 
   4  11  12       78.43       80.02      5.47 o 
   5  11  12        6.71        4.89      3.98 o 
   0  12  12       18.16       21.53      4.90 o 
   1  12  12       18.03       13.78      3.06 o 
   2  12  12       69.93       70.40      4.55 o 
   3  12  12        2.34        3.85      2.85 o 
   4  12  12       28.17       34.75      4.39 o 
   5  12  12        0.15       -0.50      3.99 o 
   1  13  12       47.09       54.34      4.24 o 
   2  13  12       26.37       22.76      3.91 o 
   3  13  12        0.05       -3.01      3.01 o 
   4  13  12       16.99       14.41      4.17 o 
   0  14  12        0.42        3.07      3.80 o 
   1  14  12       36.35       34.47      3.78 o 
   2  14  12       15.67       19.27      3.57 o 
   3  14  12       19.89       26.30      4.23 o 
   1  15  12       71.75       88.61      5.33 o 
   2  15  12       12.17       10.18      3.30 o 
   0  16  12        0.36       -2.71      4.28 o 
   1  16  12        3.43        0.43      3.22 o 
   1   1  13       27.10       31.62      1.88 o 
   2   1  13       30.61       33.32      2.07 o 
   3   1  13     1282.90     1248.63     12.46 o 
   4   1  13      661.88      645.80     11.00 o 
   5   1  13      168.91      163.64      7.15 o 
   6   1  13      122.72      108.25      6.47 o 
   7   1  13      122.96      144.48      8.72 o 
   0   2  13      295.53      272.67      5.56 o 
   1   2  13       85.35       83.83      2.85 o 
   2   2  13      433.36      404.77      5.28 o 
   3   2  13       62.97       61.36      3.28 o 
   4   2  13      162.52      165.39      5.75 o 
   5   2  13        0.00        6.89      3.17 o 
   6   2  13        0.06        5.35      3.72 o 
   7   2  13       26.57       34.01      5.56 o 
   1   3  13      135.40      117.72      3.07 o 
   2   3  13      167.53      163.07      3.60 o 
   3   3  13      540.14      516.92      7.53 o 
   4   3  13       50.51       49.31      3.49 o 
   5   3  13       97.03      104.43      5.44 o 
   6   3  13       68.24       80.92      5.62 o 
   7   3  13      104.43       95.84      6.86 o 
   0   4  13       28.63       30.71      2.93 o 
   1   4  13        0.53        0.14      1.19 o 
   2   4  13      141.31      132.68      3.61 o 
   3   4  13      225.07      219.45      4.80 o 
   4   4  13        4.13        2.91      2.03 o 
   5   4  13      187.44      191.46      6.01 o 
   6   4  13       73.58       77.54      5.72 o 
   1   5  13      113.07      111.45      3.92 o 
   2   5  13      316.37      308.06      5.15 o 
   3   5  13      365.23      346.02      5.92 o 
   4   5  13        0.14        2.20      2.12 o 
   5   5  13       53.69       48.80      3.86 o 
   6   5  13        6.12        5.35      3.10 o 
   0   6  13      219.36      187.60     11.99 o 
   1   6  13      179.15      179.70      5.79 o 
   2   6  13        9.05        9.15      2.56 o 
   3   6  13       52.66       52.90      2.89 o 
   4   6  13       45.55       44.38      3.58 o 
   5   6  13        4.84        5.21      2.64 o 
   6   6  13        0.53        3.76      3.61 o 
   1   7  13      175.63      170.73      5.97 o 
   2   7  13       11.40       16.37      2.89 o 
   3   7  13      321.73      318.76      6.79 o 
   4   7  13       72.05       71.22      4.00 o 
   5   7  13       12.83       14.86      3.40 o 
   6   7  13        6.92        0.43      3.75 o 
   0   8  13        0.00        3.49      3.23 o 
   1   8  13       10.16        3.73      2.46 o 
   2   8  13      154.36      135.91      5.77 o 
   3   8  13      107.99      102.75      4.80 o 
   4   8  13       19.76       15.84      2.84 o 
   5   8  13      275.19      274.42      7.90 o 
   6   8  13       94.54      118.91      7.43 o 
   1   9  13      158.50      150.31      5.99 o 
   2   9  13      184.15      176.32      6.32 o 
   3   9  13       18.58       17.17      2.99 o 
   4   9  13      133.36      127.02      5.97 o 
   5   9  13      190.99      183.65      9.16 o 
   0  10  13      752.64      703.25     14.84 o 
   1  10  13        1.58        0.77      2.66 o 
   2  10  13       70.25       70.96      5.35 o 
   3  10  13      147.46      136.52      6.94 o 
   4  10  13        0.27        3.40      3.47 o 
   5  10  13      155.90      142.35      7.74 o 
   1  11  13      619.82      551.62     10.51 o 
   2  11  13       34.79       34.48      4.27 o 
   3  11  13       77.11       71.07      4.96 o 
   4  11  13       57.30       60.96      4.87 o 
   5  11  13        6.21        8.56      4.65 o 
   0  12  13        5.82        1.82      3.67 o 
   1  12  13       90.45       87.20      5.03 o 
   2  12  13       29.93       36.89      3.97 o 
   3  12  13       77.74       65.41      4.97 o 
   4  12  13        0.18       -0.05      3.24 o 
   1  13  13        8.58        7.71      3.01 o 
   2  13  13       11.75       18.31      3.54 o 
   3  13  13       10.23        9.07      3.75 o 
   4  13  13       30.63       37.26      5.58 o 
   0  14  13      228.45      280.99     10.58 o 
   1  14  13        8.93        8.03      3.15 o 
   2  14  13       25.39       40.75      4.25 o 
   3  14  13        0.09       -1.08      3.47 o 
   1  15  13       42.83       41.36      4.31 o 
   2  15  13      194.18      235.80      8.05 o 
   0   0  14     7461.30     7366.16     67.30 o 
   1   0  14     1895.27     1793.11     16.84 o 
   2   0  14     6710.40     6566.62     45.65 o 
   3   0  14     4180.01     4002.07     34.56 o 
   4   0  14      563.30      537.56     15.86 o 
   5   0  14     2262.25     2321.61     38.08 o 
   6   0  14     1032.05     1072.22     22.08 o 
   1   1  14     4575.49     4383.25     22.93 o 
   2   1  14     2393.75     2388.51     14.76 o 
   3   1  14      908.46      877.83      9.07 o 
   4   1  14     3662.30     3734.53     33.11 o 
   5   1  14       11.13       14.46      3.64 o 
   6   1  14     1247.00     1286.81     19.62 o 
   0   2  14     3967.26     3956.26     37.04 o 
   1   2  14       15.50       12.57      1.59 o 
   2   2  14      313.85      328.84      5.09 o 
   3   2  14      322.88      310.78      5.76 o 
   4   2  14      226.16      241.63      7.28 o 
   5   2  14      566.88      553.63     14.85 o 
   6   2  14      366.77      340.97     11.50 o 
   1   3  14      458.37      445.98      8.21 o 
   2   3  14      451.80      463.84      6.10 o 
   3   3  14      120.70      123.95      4.11 o 
   4   3  14      161.89      163.25      6.59 o 
   5   3  14      196.67      215.71      7.63 o 
   6   3  14       56.03       56.45      5.60 o 
   0   4  14       79.03       48.13      3.67 o 
   1   4  14       39.91       40.70      2.45 o 
   2   4  14       81.63       90.70      3.41 o 
   3   4  14      138.63      143.86      4.21 o 
   4   4  14       59.09       61.30      3.79 o 
   5   4  14      412.80      430.39      9.12 o 
   6   4  14       31.45       32.10      4.63 o 
   1   5  14       28.18       25.50      2.07 o 
   2   5  14      441.61      411.11      6.73 o 
   3   5  14       63.29       64.03      3.37 o 
   4   5  14      161.22      165.09      5.66 o 
   5   5  14      133.78      152.15      6.12 o 
   6   5  14      169.20      188.69      8.35 o 
   0   6  14     1260.96     1047.79     19.53 o 
   1   6  14      245.17      222.93      6.33 o 
   2   6  14     1413.93     1261.27     17.46 o 
   3   6  14      242.38      213.10      6.09 o 
   4   6  14      163.01      164.62      5.61 o 
   5   6  14       42.19       48.29      5.56 o 
   6   6  14      242.37      282.64     11.59 o 
   1   7  14     1250.84     1025.25     15.51 o 
   2   7  14      338.55      281.14      8.34 o 
   3   7  14       95.11       84.81      4.68 o 
   4   7  14     1603.23     1512.71     19.04 o 
   5   7  14       22.56       34.37      4.05 o 
   6   7  14      403.51      388.83     10.83 o 
   0   8  14     1007.33      734.55     16.47 o 
   1   8  14        9.91        0.73      2.52 o 
   2   8  14      242.15      194.35      6.88 o 
   3   8  14      414.01      376.41      8.01 o 
   4   8  14       13.22       11.84      3.13 o 
   5   8  14      570.50      555.70     12.55 o 
   1   9  14        9.40        6.70      2.83 o 
   2   9  14      313.55      274.90      7.61 o 
   3   9  14       56.13       54.55      4.29 o 
   4   9  14       11.76        9.77      3.29 o 
   5   9  14       78.19       91.28      7.34 o 
   0  10  14        7.14        5.10      3.95 o 
   1  10  14        0.23        1.39      2.67 o 
   2  10  14        0.08       -2.37      2.37 o 
   3  10  14       54.31       50.95      4.47 o 
   4  10  14       50.16       51.38      4.68 o 
   5  10  14      195.76      188.69      9.16 o 
   1  11  14      358.93      353.86      8.37 o 
   2  11  14        2.85        5.81      2.92 o 
   3  11  14      392.99      395.52      9.08 o 
   4  11  14      210.43      206.19      7.82 o 
   0  12  14      225.09      232.83      9.75 o 
   1  12  14       16.83       13.62      3.32 o 
   2  12  14      164.89      185.32      7.43 o 
   3  12  14       42.03       37.82      4.30 o 
   4  12  14       20.87       20.85      4.18 o 
   1  13  14       96.11      131.07      6.15 o 
   2  13  14       88.62       95.73      5.86 o 
   3  13  14      164.07      170.55      7.52 o 
   0  14  14       18.06       44.23      7.29 o 
   1  14  14       37.50       42.75      4.33 o 
   2  14  14        0.05        6.06      3.50 o 
   1  15  14      257.66      306.84      8.35 o 
   1   1  15       41.33       53.31      2.81 o 
   2   1  15      298.82      310.11      4.78 o 
   3   1  15      377.17      377.55      6.14 o 
   4   1  15        5.81       15.83      3.45 o 
   5   1  15       21.83       22.29      3.96 o 
   6   1  15      160.95      189.11      8.52 o 
   0   2  15      378.44      372.70     11.13 o 
   1   2  15        1.17       -1.03      1.56 o 
   2   2  15      312.02      307.48      5.42 o 
   3   2  15       27.34       28.93      2.70 o 
   4   2  15      297.57      301.37      8.19 o 
   5   2  15       16.00        8.49      3.55 o 
   6   2  15      195.01      213.78      8.75 o 
   1   3  15       67.60       79.89      3.35 o 
   2   3  15      272.19      253.10      4.85 o 
   3   3  15      527.25      507.80      7.00 o 
   4   3  15       73.87       86.29      6.25 o 
   5   3  15       17.27        5.49      3.34 o 
   6   3  15       27.48       19.12      4.27 o 
   0   4  15      320.53      260.27      7.34 o 
   1   4  15       10.42       10.25      1.94 o 
   2   4  15       45.40       42.41      2.68 o 
   3   4  15       63.80       67.05      3.37 o 
   4   4  15        3.38        1.44      2.54 o 
   5   4  15      155.39      162.57      7.32 o 
   6   4  15        0.66       -1.20      3.80 o 
   1   5  15       44.76       40.48      3.79 o 
   2   5  15        0.99       -0.92      2.19 o 
   3   5  15       54.29       58.31      3.66 o 
   4   5  15      237.42      229.70      8.16 o 
   5   5  15       15.45       16.57      4.32 o 
   6   5  15        0.71       -3.04      4.39 o 
   0   6  15        0.11       -1.90      3.23 o 
   1   6  15       28.01       32.84      4.16 o 
   2   6  15        1.01       -0.22      2.41 o 
   3   6  15       62.08       63.13      4.33 o 
   4   6  15       85.84       78.62      5.13 o 
   5   6  15      136.86      140.42      7.87 o 
   6   6  15      289.75      304.17     10.94 o 
   1   7  15      244.38      188.44      6.74 o 
   2   7  15      336.69      306.25      7.90 o 
   3   7  15        4.30        4.02      2.51 o 
   4   7  15       26.47       26.77      3.79 o 
   5   7  15        0.42        7.67      3.59 o 
   0   8  15     1167.11      982.94     20.11 o 
   1   8  15      142.47      128.34      6.13 o 
   2   8  15      393.56      359.19      8.63 o 
   3   8  15       76.65       67.64      4.65 o 
   4   8  15      110.53      111.42      6.24 o 
   5   8  15       16.31       20.64      4.41 o 
   1   9  15       45.48       48.40      4.54 o 
   2   9  15        8.04        4.30      2.85 o 
   3   9  15       37.20       27.73      3.59 o 
   4   9  15      287.76      278.21      8.38 o 
   5   9  15        0.02        4.16      3.96 o 
   0  10  15       14.00       15.43      4.78 o 
   1  10  15       26.64       21.07      5.21 o 
   2  10  15       17.78       21.32      3.55 o 
   3  10  15       21.64       27.07      3.89 o 
   4  10  15        2.93        4.59      4.00 o 
   1  11  15       21.88       33.55      5.06 o 
   2  11  15        2.98        2.60      3.01 o 
   3  11  15        2.85        5.14      3.32 o 
   4  11  15       31.99       26.87      4.44 o 
   0  12  15        0.45        4.60      4.70 o 
   1  12  15      110.38      117.12      6.11 o 
   2  12  15       32.61       22.35      3.85 o 
   3  12  15      136.23      163.25      7.40 o 
   1  13  15      296.72      356.48      9.56 o 
   2  13  15        0.96       -3.05      3.21 o 
   0  14  15       14.46       42.07      6.23 o 
   1  14  15       23.51       29.37      4.33 o 
   0   0  16     7354.73     7035.92     85.15 o 
   1   0  16       23.02       23.03      3.36 o 
   2   0  16     2644.36     2627.65     25.21 o 
   3   0  16     1101.32     1082.63     15.14 o 
   4   0  16      256.97      283.25     12.73 o 
   5   0  16     1477.18     1532.20     28.59 o 
   6   0  16       39.54       28.58      6.83 o 
   1   1  16     1090.53     1080.75      9.71 o 
   2   1  16     1198.72     1185.81      9.58 o 
   3   1  16      248.73      259.32      5.41 o 
   4   1  16     1773.59     1824.99     19.96 o 
   5   1  16       69.05       61.99      6.47 o 
   6   1  16     1043.17     1099.80     24.47 o 
   0   2  16      128.64      130.05      5.92 o 
   1   2  16      295.68      293.23      5.01 o 
   2   2  16      391.97      381.73      6.03 o 
   3   2  16      360.68      341.61      7.25 o 
   4   2  16       10.92        8.00      2.40 o 
   5   2  16       82.41       72.38      6.54 o 
   6   2  16      228.92      236.66      9.37 o 
   1   3  16       63.21       53.82      2.78 o 
   2   3  16       72.85       88.91      3.72 o 
   3   3  16        2.54        3.61      2.39 o 
   4   3  16        2.50        0.04      2.52 o 
   5   3  16        0.62       -2.96      2.96 o 
   6   3  16       42.95       58.63      5.70 o 
   0   4  16      391.76      437.32      8.92 o 
   1   4  16      109.02      106.81      5.59 o 
   2   4  16      585.24      603.65      7.76 o 
   3   4  16        5.59        3.90      2.23 o 
   4   4  16       83.08       93.25      5.93 o 
   5   4  16       21.81       19.96      3.76 o 
   1   5  16       97.42       76.66      5.83 o 
   2   5  16       57.23       47.78      3.79 o 
   3   5  16       10.97        7.18      2.72 o 
   4   5  16      532.69      551.74     12.05 o 
   5   5  16       62.54       67.03      6.41 o 
   0   6  16      606.78      451.33     13.33 o 
   1   6  16       58.52       65.06      4.72 o 
   2   6  16      138.05      111.63      5.28 o 
   3   6  16        0.80        2.28      2.60 o 
   4   6  16        0.11       -0.25      3.34 o 
   5   6  16       84.54       91.69      7.74 o 
   1   7  16       12.67       19.32      3.33 o 
   2   7  16      476.29      417.54      9.41 o 
   3   7  16        0.17       -0.66      2.49 o 
   4   7  16      185.43      149.56      7.92 o 
   5   7  16       94.32      110.94      7.92 o 
   0   8  16      592.10      484.00     14.33 o 
   1   8  16      120.20       99.28      5.68 o 
   2   8  16      399.54      320.57      8.45 o 
   3   8  16      106.97       91.89      5.34 o 
   4   8  16       70.93       67.26      5.34 o 
   5   8  16       25.51       29.94      5.45 o 
   1   9  16      485.96      415.39      9.60 o 
   2   9  16       16.03       28.22      3.84 o 
   3   9  16      114.78      116.92      7.11 o 
   4   9  16       78.20       61.04      5.24 o 
   0  10  16      496.64      502.59     15.14 o 
   1  10  16       19.37       24.81      3.90 o 
   2  10  16      232.26      226.66      7.93 o 
   3  10  16        5.79        2.61      3.02 o 
   4  10  16       66.59       61.93      5.42 o 
   1  11  16      136.44      145.56      8.03 o 
   2  11  16       34.83       38.53      4.55 o 
   3  11  16       15.74       13.31      3.56 o 
   0  12  16        2.49        1.38      8.32 o 
   1  12  16       16.23       14.74      3.93 o 
   2  12  16       47.19       43.78      4.81 o 
   3  12  16        0.28       -1.26      3.12 o 
   1  13  16      222.33      244.90      8.99 o 
   2  13  16       29.17       45.96      5.06 o 
   1   1  17      149.03      145.43      4.44 o 
   2   1  17       91.62       90.32      3.89 o 
   3   1  17        1.59        3.26      2.03 o 
   4   1  17       58.30       61.42      4.23 o 
   5   1  17       88.99      100.05      5.92 o 
   0   2  17       28.84       35.02      3.89 o 
   1   2  17       15.33       17.22      2.21 o 
   2   2  17       24.51       24.64      2.41 o 
   3   2  17        1.54       -2.21      2.21 o 
   4   2  17        5.51        5.11      2.67 o 
   5   2  17        1.37       -1.39      2.89 o 
   1   3  17       65.53       48.61      2.85 o 
   2   3  17      317.22      304.71      6.11 o 
   3   3  17        0.73        0.68      2.12 o 
   4   3  17       11.99       10.39      3.14 o 
   5   3  17       48.75       51.09      4.73 o 
   0   4  17      656.56      579.16     17.30 o 
   1   4  17       55.03       57.48      4.07 o 
   2   4  17      273.71      261.76      6.33 o 
   3   4  17       24.57       21.18      3.62 o 
   4   4  17       23.23       18.36      4.34 o 
   5   4  17       20.52       20.12      4.95 o 
   1   5  17        0.99        1.66      2.74 o 
   2   5  17        0.09        2.62      2.62 o 
   3   5  17       20.19       18.42      3.17 o 
   4   5  17      221.57      231.77      8.73 o 
   5   5  17        0.00        3.81      4.25 o 
   0   6  17       24.75       14.48      4.65 o 
   1   6  17       89.30       84.56      5.28 o 
   2   6  17       12.65       10.26      3.36 o 
   3   6  17       33.61       26.74      3.51 o 
   4   6  17       36.43       53.05      5.47 o 
   5   6  17        7.03        9.01      4.81 o 
   1   7  17      169.91      151.37      6.81 o 
   2   7  17       37.83       48.09      4.16 o 
   3   7  17       40.39       42.50      4.16 o 
   4   7  17       73.38       70.15      5.91 o 
   0   8  17        6.00        9.66      4.54 o 
   1   8  17       17.86       25.91      3.71 o 
   2   8  17        6.30        8.79      3.21 o 
   3   8  17       42.07       32.82      4.08 o 
   4   8  17        2.53        0.18      3.67 o 
   1   9  17       25.34       50.96      4.67 o 
   2   9  17       48.37       50.89      4.93 o 
   3   9  17        2.24        6.13      3.14 o 
   4   9  17        2.95        5.03      3.98 o 
   0  10  17      108.89       86.50     11.13 o 
   1  10  17       38.61       33.72      4.25 o 
   2  10  17       37.22       31.67      4.31 o 
   3  10  17        0.11        2.17      3.14 o 
   1  11  17      132.65      116.01      6.76 o 
   2  11  17       18.45       22.19      4.31 o 
   3  11  17        0.17        2.31      3.33 o 
   0  12  17       46.18       32.99      6.66 o 
   1  12  17        0.61        1.19      3.38 o 
   2  12  17       19.47       19.45      4.27 o 
   0   0  18        4.07       16.27      4.62 o 
   1   0  18      102.63      105.05      5.75 o 
   2   0  18      136.19      150.42      7.55 o 
   3   0  18       49.10       49.61      5.14 o 
   4   0  18       69.68       66.07      6.15 o 
   5   0  18       10.49       15.23      7.06 o 
   1   1  18       39.69       45.27      3.06 o 
   2   1  18       10.24        8.30      2.28 o 
   3   1  18        4.97        8.70      2.44 o 
   4   1  18       12.06       11.28      4.12 o 
   5   1  18       61.23       52.26      4.41 o 
   0   2  18       10.22       12.39      3.22 o 
   1   2  18        0.70       -1.92      1.92 o 
   2   2  18       25.06       27.87      2.88 o 
   3   2  18       95.59       96.15      4.63 o 
   4   2  18       37.95       38.56      4.16 o 
   5   2  18      155.06      154.76      7.18 o 
   1   3  18      145.34      161.45      5.18 o 
   2   3  18       44.56       45.86      3.99 o 
   3   3  18       47.28       45.13      3.54 o 
   4   3  18      218.97      214.06     11.93 o 
   5   3  18        1.34        3.68      3.69 o 
   0   4  18      225.68      225.42     10.56 o 
   1   4  18       66.21       63.38      4.92 o 
   2   4  18       61.27       66.09      5.28 o 
   3   4  18       21.10       25.65      3.53 o 
   4   4  18       24.62       21.40      7.49 o 
   5   4  18        0.14        6.35      4.30 o 
   1   5  18        0.70       -1.01      2.96 o 
   2   5  18       12.22       15.91      3.27 o 
   3   5  18        0.05        1.05      3.38 o 
   4   5  18       48.39       57.16      5.60 o 
   0   6  18      122.92      111.54      8.60 o 
   1   6  18       90.22       96.19      7.27 o 
   2   6  18       71.41       85.79      5.10 o 
   3   6  18       67.20       65.46      4.65 o 
   4   6  18       20.27       17.85      4.29 o 
   1   7  18      110.64      110.70      6.26 o 
   2   7  18       91.70      115.15      5.82 o 
   3   7  18        1.32        3.56      2.85 o 
   4   7  18        3.40        7.42      3.67 o 
   0   8  18        0.95        9.94      5.42 o 
   1   8  18        2.99        8.04      3.33 o 
   2   8  18       33.48       40.86      4.19 o 
   3   8  18       48.13       42.28      4.39 o 
   1   9  18       25.08       18.26      3.84 o 
   2   9  18        2.60        4.04      3.40 o 
   3   9  18        0.19       -2.28      3.04 o 
   0  10  18       12.95       20.58      5.56 o 
   1  10  18      133.93      128.94      8.48 o 
   2  10  18       79.32       96.05      6.40 o 
   1  11  18      626.06      610.30     14.17 o 
   1   1  19        7.53        9.18      2.40 o 
   2   1  19        0.15       -1.39      2.16 o 
   3   1  19        0.79        2.67      3.36 o 
   4   1  19       68.92       72.41      5.26 o 
   0   2  19       73.28       86.06      5.56 o 
   1   2  19        0.00        0.31      2.06 o 
   2   2  19       46.46       50.64      4.05 o 
   3   2  19       20.82       19.55      3.13 o 
   4   2  19       16.99       15.27      3.66 o 
   1   3  19      206.82      194.75      8.76 o 
   2   3  19       10.31        7.85      3.01 o 
   3   3  19       31.38       23.50      3.81 o 
   4   3  19       11.65        5.74      3.89 o 
   0   4  19       49.01       58.14      7.04 o 
   1   4  19      102.12      112.91      6.54 o 
   2   4  19       20.16       11.75      3.24 o 
   3   4  19      111.45      114.05      5.93 o 
   4   4  19        1.31        4.50      4.48 o 
   1   5  19      102.17      118.78      5.78 o 
   2   5  19       51.11       39.21      4.04 o 
   3   5  19        1.82        4.27      3.09 o 
   4   5  19        1.83        5.29      4.48 o 
   0   6  19        0.34        2.59      5.97 o 
   1   6  19        0.86        0.61      3.15 o 
   2   6  19        0.77        3.61      2.94 o 
   3   6  19      103.46      123.81      6.29 o 
   1   7  19       24.61       33.09      4.20 o 
   2   7  19       62.46       66.81      5.99 o 
   3   7  19       85.33      115.41      6.06 o 
   0   8  19       33.94       31.48      5.94 o 
   1   8  19       14.50       17.15      3.74 o 
   2   8  19       26.01       43.25      4.37 o 
   3   8  19       16.96       23.94      4.00 o 
   1   9  19      110.21      136.25      7.15 o 
   2   9  19       34.20       26.85      3.93 o 
   0  10  19       78.83       70.75      8.17 o 
   1  10  19       99.23      110.66      6.77 o 
   0   0  20        2.14        1.22      5.36 o 
   1   0  20       72.12       76.78      5.38 o 
   2   0  20        8.67        3.67      4.61 o 
   3   0  20      341.17      396.30     11.01 o 
   4   0  20        2.78       -3.90      9.15 o 
   1   1  20      342.41      389.81      7.50 o 
   2   1  20        0.00        1.55      2.36 o 
   3   1  20      111.54      121.04      5.94 o 
   4   1  20       11.20        5.28      4.76 o 
   0   2  20        0.04        5.42      3.52 o 
   1   2  20        2.77        6.85      2.38 o 
   2   2  20        0.85       -0.75      4.11 o 
   3   2  20       29.66       27.82      4.37 o 
   4   2  20       33.14       35.73      5.67 o 
   1   3  20        0.65        4.50      3.42 o 
   2   3  20       31.86       31.49      6.37 o 
   3   3  20       28.40       36.28      9.79 o 
   0   4  20      582.80      626.30     17.01 o 
   1   4  20       18.99       19.80      3.82 o 
   2   4  20      391.94      445.97     10.45 o 
   3   4  20       38.53       54.69      4.71 o 
   1   5  20      157.63      184.40      8.51 o 
   2   5  20      242.43      262.75      7.93 o 
   3   5  20       69.00       85.27      6.19 o 
   0   6  20      171.08      206.23     12.01 o 
   1   6  20        1.65        7.64      3.46 o 
   2   6  20       22.79       28.32      3.99 o 
   3   6  20       49.51       53.45      4.83 o 
   1   7  20       13.09       13.72      4.05 o 
   2   7  20        5.30        7.04      3.16 o 
   0   8  20      115.84      150.34     10.52 o 
   1   8  20        0.37        2.36      3.40 o 
   2   8  20        0.01        5.79      3.30 o 
   1   1  21        8.75        8.93      2.91 o 
   2   1  21        0.23       -1.75      2.53 o 
   3   1  21        5.45        8.03      3.72 o 
   0   2  21       54.62       41.74      6.58 o 
   1   2  21        1.27       -0.43      3.21 o 
   2   2  21       72.31       74.43      5.49 o 
   3   2  21       39.43       48.56      8.55 o 
   1   3  21       40.37       59.22      5.37 o 
   2   3  21       10.24       10.72      3.56 o 
   3   3  21       56.47       78.19      7.42 o 
   0   4  21        7.33        5.04      5.19 o 
   1   4  21        6.05        5.21      3.03 o 
   2   4  21        6.16       12.38      3.87 o 
   1   5  21       59.01       71.14      8.37 o 
   2   5  21        2.28        6.37      3.62 o 
   0   6  21        0.34        3.24      5.82 o 
   1   6  21        6.25        7.79      3.87 o 
   2   6  21        9.54       18.44      4.27 o 
   1   7  21       33.48       23.30      6.97 o 
   0   0  22      258.54      295.17     22.30 o 
   1   0  22      105.34      128.36      7.38 o 
   2   0  22      281.33      348.25      9.92 o 
   1   1  22      145.66      155.39      7.05 o 
   2   1  22        0.41       -2.44      3.39 o 
   0   2  22      352.99      399.19     13.10 o 
   1   2  22        1.84       -4.15      4.15 o 
   2   2  22      319.61      356.39      9.30 o 
   1   3  22       99.45      136.57      7.10 o 
   0   4  22      720.20      890.05     39.91 o 
   1   4  22       68.68       97.47     18.58 o 
                                                 
